# Supplementary material for: An integrative variant analysis suite for whole exome next-generation sequencing data
Source: BMC Bioinformatics. 2012 Jan 12;13:8. doi: 10.1186/1471-2105-13-8 (PMC3292476; doi:10.1186/1471-2105-13-8)
Supplement: Additional file 2 — Supplementary table S4, which is too large to include in the text. [file 1471-2105-13-8-S2.XLSX]

## Sheet: 10Samples
				Indel numbers WITHOUT Chromosome X and Y
					OnTarget			OffTarget
Sample	Population	Sequencing Platform	Indel Caller	Total Indels (on and off target)	Exome Indels	In-frame Indels	% in-frame indels	offTarget Indels	offTarget inframe indels	%Inframe indels
NA10851	CEU	Solid	Atlas-Indel2	26848	221	98	44.3439	26627	3638	13.6628
NA11831	CEU	Solid	Atlas-Indel2	17783	180	96	53.3333	17603	2477	14.0715
NA11993	CEU	Solid	Atlas-Indel2	25466	144	74	51.3889	25322	3590	14.1774
NA12003	CEU	Solid	Atlas-Indel2	20962	187	85	45.4545	20775	2770	13.3333
NA12234	CEU	Solid	Atlas-Indel2	26248	199	93	46.7337	26049	3474	13.3364
NA19372	LWK	Solid	Atlas-Indel2	24658	213	102	47.8873	24445	3372	13.7942
NA19377	LWK	Solid	Atlas-Indel2	20760	193	85	44.0415	20567	2843	13.8231
NA19449	LWK	Solid	Atlas-Indel2	23432	203	98	48.2759	23229	3227	13.8921
NA19452	LWK	Solid	Atlas-Indel2	27270	206	96	46.6019	27064	3722	13.7526
NA19463	LWK	Solid	Atlas-Indel2	21819	191	90	47.1204	21628	3051	14.1067
Merged		Solid	Atlas-Indel2	140270	816	311	38.1127	139454	19607	14.0598
NA10851	CEU	Solid	Unified Genotyper	11303	2352	204	8.67347	8951	884	9.87599
NA11831	CEU	Solid	Unified Genotyper	9319	3405	259	7.60646	5914	536	9.06324
NA11993	CEU	Solid	Unified Genotyper	7087	762	90	11.811	6325	682	10.7826
NA12003	CEU	Solid	Unified Genotyper	13034	4465	326	7.30123	8569	745	8.69413
NA12234	CEU	Solid	Unified Genotyper	11536	2948	255	8.64993	8588	822	9.5715
NA19372	LWK	Solid	Unified Genotyper	8761	1117	147	13.1603	7644	780	10.2041
NA19377	LWK	Solid	Unified Genotyper	8260	755	99	13.1126	7505	773	10.2998
NA19449	LWK	Solid	Unified Genotyper	8870	1334	145	10.8696	7536	771	10.2309
NA19452	LWK	Solid	Unified Genotyper	9597	1023	131	12.8055	8574	846	9.86704
NA19463	LWK	Solid	Unified Genotyper	8712	1306	129	9.87749	7406	759	10.2484
Merged		Solid	Unified Genotyper	47176	12027	936	7.78249	35149	3441	9.78975
NA10851	CEU	Solid	mPileup	29080	1398	323	23.1044	27682	4160	15.0278
NA11831	CEU	Solid	mPileup	29181	2321	585	25.2047	26860	4782	17.8034
NA11993	CEU	Solid	mPileup	29375	1205	357	29.6266	28170	4476	15.8892
NA12003	CEU	Solid	mPileup	19925	1468	351	23.9101	18457	3226	17.4785
NA12234	CEU	Solid	mPileup	32387	1985	445	22.4181	30402	4798	15.7819
NA19372	LWK	Solid	mPileup	25296	1596	407	25.5013	23700	3819	16.1139
NA19377	LWK	Solid	mPileup	20575	1007	308	30.5859	19568	3095	15.8166
NA19449	LWK	Solid	mPileup	25199	1797	450	25.0417	23402	3780	16.1525
NA19452	LWK	Solid	mPileup	26535	1239	340	27.4415	25296	4056	16.0342
NA19463	LWK	Solid	mPileup	23833	1587	403	25.3938	22246	3664	16.4704
Merged		Solid	mPileup	176015	12305	2933	23.8358	163710	28135	17.1859
