# Supplementary material for: An integrative variant analysis suite for whole exome next-generation sequencing data
Source: BMC Bioinformatics. 2012 Jan 12;13:8. doi: 10.1186/1471-2105-13-8 (PMC3292476; doi:10.1186/1471-2105-13-8)
Supplement: Additional file 3 — The Atlas2 Suite version 1.0. [file 1471-2105-13-8-S3.BZ2]

Archive with 465 entries (338 files):
- Atlas2_v1.0
- Atlas2_v1.0/Atlas-Indel2
- Atlas2_v1.0/Atlas-Indel2/Atlas-Indel2.rb
- Atlas2_v1.0/Atlas-Indel2/README.txt
- Atlas2_v1.0/Atlas-Indel2/.svn
- Atlas2_v1.0/Atlas-Indel2/.svn/prop-base
- Atlas2_v1.0/Atlas-Indel2/.svn/entries
- Atlas2_v1.0/Atlas-Indel2/.svn/text-base
- Atlas2_v1.0/Atlas-Indel2/.svn/text-base/Atlas-Indel2.rb.svn-base
- Atlas2_v1.0/Atlas-Indel2/.svn/text-base/README.txt.svn-base
- Atlas2_v1.0/Atlas-Indel2/.svn/props
- Atlas2_v1.0/Atlas-Indel2/.svn/tmp
- Atlas2_v1.0/Atlas-Indel2/.svn/tmp/prop-base
- Atlas2_v1.0/Atlas-Indel2/.svn/tmp/text-base
- Atlas2_v1.0/Atlas-Indel2/.svn/tmp/props
- Atlas2_v1.0/Atlas-Indel2/lib
- Atlas2_v1.0/Atlas-Indel2/lib/entropy.rb
- Atlas2_v1.0/Atlas-Indel2/lib/read.rb
- Atlas2_v1.0/Atlas-Indel2/lib/ref_seq.rb
- Atlas2_v1.0/Atlas-Indel2/lib/assertion_failure.rb
- Atlas2_v1.0/Atlas-Indel2/lib/read_variant.rb
- Atlas2_v1.0/Atlas-Indel2/lib/.svn
- Atlas2_v1.0/Atlas-Indel2/lib/.svn/prop-base
- Atlas2_v1.0/Atlas-Indel2/lib/.svn/entries
- Atlas2_v1.0/Atlas-Indel2/lib/.svn/text-base
- Atlas2_v1.0/Atlas-Indel2/lib/.svn/text-base/read_deletion.rb.svn-base
- Atlas2_v1.0/Atlas-Indel2/lib/.svn/text-base/indel.rb.svn-base
- Atlas2_v1.0/Atlas-Indel2/lib/.svn/text-base/bed_file.rb.svn-base
- Atlas2_v1.0/Atlas-Indel2/lib/.svn/text-base/simple_genotyper.rb.svn-base
- Atlas2_v1.0/Atlas-Indel2/lib/.svn/text-base/assertion_failure.rb.svn-base
- Atlas2_v1.0/Atlas-Indel2/lib/.svn/text-base/read_indel.rb.svn-base
- Atlas2_v1.0/Atlas-Indel2/lib/.svn/text-base/ref_seq.rb.svn-base
- Atlas2_v1.0/Atlas-Indel2/lib/.svn/text-base/entropy.rb.svn-base
- Atlas2_v1.0/Atlas-Indel2/lib/.svn/text-base/read_insertion.rb.svn-base
- Atlas2_v1.0/Atlas-Indel2/lib/.svn/text-base/read.rb.svn-base
- Atlas2_v1.0/Atlas-Indel2/lib/.svn/text-base/read_variant.rb.svn-base
- Atlas2_v1.0/Atlas-Indel2/lib/.svn/props
- Atlas2_v1.0/Atlas-Indel2/lib/.svn/tmp
- Atlas2_v1.0/Atlas-Indel2/lib/.svn/tmp/prop-base
- Atlas2_v1.0/Atlas-Indel2/lib/.svn/tmp/text-base
- Atlas2_v1.0/Atlas-Indel2/lib/.svn/tmp/props
- Atlas2_v1.0/Atlas-Indel2/lib/read_indel.rb
- Atlas2_v1.0/Atlas-Indel2/lib/read_insertion.rb
- Atlas2_v1.0/Atlas-Indel2/lib/bed_file.rb
- Atlas2_v1.0/Atlas-Indel2/lib/read_deletion.rb
- Atlas2_v1.0/Atlas-Indel2/lib/indel.rb
- Atlas2_v1.0/Atlas-Indel2/lib/simple_genotyper.rb
- Atlas2_v1.0/SOLiD-SNP-caller
- Atlas2_v1.0/SOLiD-SNP-caller/.svn
- Atlas2_v1.0/SOLiD-SNP-caller/.svn/prop-base
- Atlas2_v1.0/SOLiD-SNP-caller/.svn/entries
- Atlas2_v1.0/SOLiD-SNP-caller/.svn/text-base
- Atlas2_v1.0/SOLiD-SNP-caller/.svn/text-base/Makefile.svn-base
- Atlas2_v1.0/SOLiD-SNP-caller/.svn/text-base/SOLiD-SNP-caller.cpp.svn-base
- Atlas2_v1.0/SOLiD-SNP-caller/.svn/props
- Atlas2_v1.0/SOLiD-SNP-caller/.svn/tmp
- Atlas2_v1.0/SOLiD-SNP-caller/.svn/tmp/prop-base
- Atlas2_v1.0/SOLiD-SNP-caller/.svn/tmp/text-base
- Atlas2_v1.0/SOLiD-SNP-caller/.svn/tmp/props
- Atlas2_v1.0/SOLiD-SNP-caller/samtools
- Atlas2_v1.0/SOLiD-SNP-caller/samtools/NEWS
- Atlas2_v1.0/SOLiD-SNP-caller/samtools/ChangeLog
- Atlas2_v1.0/SOLiD-SNP-caller/samtools/bam.c
- Atlas2_v1.0/SOLiD-SNP-caller/samtools/bam_cat.c
- Atlas2_v1.0/SOLiD-SNP-caller/samtools/knetfile.c
- Atlas2_v1.0/SOLiD-SNP-caller/samtools/bam_tview.c
- Atlas2_v1.0/SOLiD-SNP-caller/samtools/phase.c
- Atlas2_v1.0/SOLiD-SNP-caller/samtools/razip.c
- Atlas2_v1.0/SOLiD-SNP-caller/samtools/kseq.h
- Atlas2_v1.0/SOLiD-SNP-caller/samtools/kprobaln.h
- Atlas2_v1.0/SOLiD-SNP-caller/samtools/bcftools
- Atlas2_v1.0/SOLiD-SNP-caller/samtools/bcftools/call1.c
- Atlas2_v1.0/SOLiD-SNP-caller/samtools/bcftools/prob1.c
- Atlas2_v1.0/SOLiD-SNP-caller/samtools/bcftools/main.c
- Atlas2_v1.0/SOLiD-SNP-caller/samtools/bcftools/index.c
- Atlas2_v1.0/SOLiD-SNP-caller/samtools/bcftools/bcf2qcall.c
- Atlas2_v1.0/SOLiD-SNP-caller/samtools/bcftools/.svn
- Atlas2_v1.0/SOLiD-SNP-caller/samtools/bcftools/.svn/prop-base
- Atlas2_v1.0/SOLiD-SNP-caller/samtools/bcftools/.svn/prop-base/vcfutils.pl.svn-base
- Atlas2_v1.0/SOLiD-SNP-caller/samtools/bcftools/.svn/entries
- Atlas2_v1.0/SOLiD-SNP-caller/samtools/bcftools/.svn/text-base
- Atlas2_v1.0/SOLiD-SNP-caller/samtools/bcftools/.svn/text-base/fet.c.svn-base
- Atlas2_v1.0/SOLiD-SNP-caller/samtools/bcftools/.svn/text-base/bcf.tex.svn-base
- Atlas2_v1.0/SOLiD-SNP-caller/samtools/bcftools/.svn/text-base/index.c.svn-base
- Atlas2_v1.0/SOLiD-SNP-caller/samtools/bcftools/.svn/text-base/em.c.svn-base
- Atlas2_v1.0/SOLiD-SNP-caller/samtools/bcftools/.svn/text-base/vcf.c.svn-base
- Atlas2_v1.0/SOLiD-SNP-caller/samtools/bcftools/.svn/text-base/Makefile.svn-base
- Atlas2_v1.0/SOLiD-SNP-caller/samtools/bcftools/.svn/text-base/kmin.h.svn-base
- Atlas2_v1.0/SOLiD-SNP-caller/samtools/bcftools/.svn/text-base/call1.c.svn-base
- Atlas2_v1.0/SOLiD-SNP-caller/samtools/bcftools/.svn/text-base/main.c.svn-base
- Atlas2_v1.0/SOLiD-SNP-caller/samtools/bcftools/.svn/text-base/prob1.h.svn-base
- Atlas2_v1.0/SOLiD-SNP-caller/samtools/bcftools/.svn/text-base/prob1.c.svn-base
- Atlas2_v1.0/SOLiD-SNP-caller/samtools/bcftools/.svn/text-base/vcfutils.pl.svn-base
- Atlas2_v1.0/SOLiD-SNP-caller/samtools/bcftools/.svn/text-base/bcf.h.svn-base
- Atlas2_v1.0/SOLiD-SNP-caller/samtools/bcftools/.svn/text-base/bcf2qcall.c.svn-base
- Atlas2_v1.0/SOLiD-SNP-caller/samtools/bcftools/.svn/text-base/README.svn-base
- Atlas2_v1.0/SOLiD-SNP-caller/samtools/bcftools/.svn/text-base/kfunc.c.svn-base
- Atlas2_v1.0/SOLiD-SNP-caller/samtools/bcftools/.svn/text-base/bcf.c.svn-base
- Atlas2_v1.0/SOLiD-SNP-caller/samtools/bcftools/.svn/text-base/bcfutils.c.svn-base
- Atlas2_v1.0/SOLiD-SNP-caller/samtools/bcftools/.svn/text-base/kmin.c.svn-base
- Atlas2_v1.0/SOLiD-SNP-caller/samtools/bcftools/.svn/text-base/bcftools.1.svn-base
- Atlas2_v1.0/SOLiD-SNP-caller/samtools/bcftools/.svn/props
- Atlas2_v1.0/SOLiD-SNP-caller/samtools/bcftools/.svn/tmp
- Atlas2_v1.0/SOLiD-SNP-caller/samtools/bcftools/.svn/tmp/prop-base
- Atlas2_v1.0/SOLiD-SNP-caller/samtools/bcftools/.svn/tmp/text-base
- Atlas2_v1.0/SOLiD-SNP-caller/samtools/bcftools/.svn/tmp/props
- Atlas2_v1.0/SOLiD-SNP-caller/samtools/bcftools/kmin.c
- Atlas2_v1.0/SOLiD-SNP-caller/samtools/bcftools/bcf.c
- Atlas2_v1.0/SOLiD-SNP-caller/samtools/bcftools/bcftools.1
- Atlas2_v1.0/SOLiD-SNP-caller/samtools/bcftools/prob1.h
- Atlas2_v1.0/SOLiD-SNP-caller/samtools/bcftools/kmin.h
- Atlas2_v1.0/SOLiD-SNP-caller/samtools/bcftools/vcfutils.pl
- Atlas2_v1.0/SOLiD-SNP-caller/samtools/bcftools/kfunc.c
- Atlas2_v1.0/SOLiD-SNP-caller/samtools/bcftools/README
- Atlas2_v1.0/SOLiD-SNP-caller/samtools/bcftools/bcf.h
- Atlas2_v1.0/SOLiD-SNP-caller/samtools/bcftools/fet.c
- Atlas2_v1.0/SOLiD-SNP-caller/samtools/bcftools/vcf.c
- Atlas2_v1.0/SOLiD-SNP-caller/samtools/bcftools/em.c
- Atlas2_v1.0/SOLiD-SNP-caller/samtools/bcftools/bcf.tex
- Atlas2_v1.0/SOLiD-SNP-caller/samtools/bcftools/bcfutils.c
- Atlas2_v1.0/SOLiD-SNP-caller/samtools/bcftools/Makefile
- Atlas2_v1.0/SOLiD-SNP-caller/samtools/bam_aux.c
- Atlas2_v1.0/SOLiD-SNP-caller/samtools/bam_maqcns.h
- Atlas2_v1.0/SOLiD-SNP-caller/samtools/bam_mate.c
- Atlas2_v1.0/SOLiD-SNP-caller/samtools/bam_lpileup.c
- Atlas2_v1.0/SOLiD-SNP-caller/samtools/sam_header.c
- Atlas2_v1.0/SOLiD-SNP-caller/samtools/bam_import.c
- Atlas2_v1.0/SOLiD-SNP-caller/samtools/glf.h
- Atlas2_v1.0/SOLiD-SNP-caller/samtools/sam.h
- Atlas2_v1.0/SOLiD-SNP-caller/samtools/faidx.c
- Atlas2_v1.0/SOLiD-SNP-caller/samtools/bam_sort.c
- Atlas2_v1.0/SOLiD-SNP-caller/samtools/bam_pileup.c
- Atlas2_v1.0/SOLiD-SNP-caller/samtools/bam_stat.c
- Atlas2_v1.0/SOLiD-SNP-caller/samtools/.svn
- Atlas2_v1.0/SOLiD-SNP-caller/samtools/.svn/prop-base
- Atlas2_v1.0/SOLiD-SNP-caller/samtools/.svn/entries
- Atlas2_v1.0/SOLiD-SNP-caller/samtools/.svn/text-base
- Atlas2_v1.0/SOLiD-SNP-caller/samtools/.svn/text-base/bamtk.c.svn-base
- Atlas2_v1.0/SOLiD-SNP-caller/samtools/.svn/text-base/kstring.c.svn-base
- Atlas2_v1.0/SOLiD-SNP-caller/samtools/.svn/text-base/bgzf.c.svn-base
- Atlas2_v1.0/SOLiD-SNP-caller/samtools/.svn/text-base/bam_import.c.svn-base
- Atlas2_v1.0/SOLiD-SNP-caller/samtools/.svn/text-base/bam2bcf_indel.c.svn-base
- Atlas2_v1.0/SOLiD-SNP-caller/samtools/.svn/text-base/faidx.h.svn-base
- Atlas2_v1.0/SOLiD-SNP-caller/samtools/.svn/text-base/bgzf.h.svn-base
- Atlas2_v1.0/SOLiD-SNP-caller/samtools/.svn/text-base/razf.h.svn-base
- Atlas2_v1.0/SOLiD-SNP-caller/samtools/.svn/text-base/bam_cat.c.svn-base
- Atlas2_v1.0/SOLiD-SNP-caller/samtools/.svn/text-base/sam_header.c.svn-base
- Atlas2_v1.0/SOLiD-SNP-caller/samtools/.svn/text-base/bedidx.c.svn-base
- Atlas2_v1.0/SOLiD-SNP-caller/samtools/.svn/text-base/Makefile.mingw.svn-base
- Atlas2_v1.0/SOLiD-SNP-caller/samtools/.svn/text-base/kaln.c.svn-base
- Atlas2_v1.0/SOLiD-SNP-caller/samtools/.svn/text-base/kprobaln.h.svn-base
- Atlas2_v1.0/SOLiD-SNP-caller/samtools/.svn/text-base/bam_color.c.svn-base
- Atlas2_v1.0/SOLiD-SNP-caller/samtools/.svn/text-base/sample.c.svn-base
- Atlas2_v1.0/SOLiD-SNP-caller/samtools/.svn/text-base/INSTALL.svn-base
- Atlas2_v1.0/SOLiD-SNP-caller/samtools/.svn/text-base/razf.c.svn-base
- Atlas2_v1.0/SOLiD-SNP-caller/samtools/.svn/text-base/bam_rmdupse.c.svn-base
- Atlas2_v1.0/SOLiD-SNP-caller/samtools/.svn/text-base/ChangeLog.svn-base
- Atlas2_v1.0/SOLiD-SNP-caller/samtools/.svn/text-base/errmod.c.svn-base
- Atlas2_v1.0/SOLiD-SNP-caller/samtools/.svn/text-base/knetfile.h.svn-base
- Atlas2_v1.0/SOLiD-SNP-caller/samtools/.svn/text-base/faidx.c.svn-base
- Atlas2_v1.0/SOLiD-SNP-caller/samtools/.svn/text-base/NEWS.svn-base
- Atlas2_v1.0/SOLiD-SNP-caller/samtools/.svn/text-base/bam_stat.c.svn-base
- Atlas2_v1.0/SOLiD-SNP-caller/samtools/.svn/text-base/samtools.1.svn-base
- Atlas2_v1.0/SOLiD-SNP-caller/samtools/.svn/text-base/Makefile.svn-base
- Atlas2_v1.0/SOLiD-SNP-caller/samtools/.svn/text-base/razip.c.svn-base
- Atlas2_v1.0/SOLiD-SNP-caller/samtools/.svn/text-base/knetfile.c.svn-base
- Atlas2_v1.0/SOLiD-SNP-caller/samtools/.svn/text-base/glf.h.svn-base
- Atlas2_v1.0/SOLiD-SNP-caller/samtools/.svn/text-base/sam_header.h.svn-base
- Atlas2_v1.0/SOLiD-SNP-caller/samtools/.svn/text-base/sam.h.svn-base
- Atlas2_v1.0/SOLiD-SNP-caller/samtools/.svn/text-base/bam2bcf.h.svn-base
- Atlas2_v1.0/SOLiD-SNP-caller/samtools/.svn/text-base/klist.h.svn-base
- Atlas2_v1.0/SOLiD-SNP-caller/samtools/.svn/text-base/khash.h.svn-base
- Atlas2_v1.0/SOLiD-SNP-caller/samtools/.svn/text-base/bam2depth.c.svn-base
- Atlas2_v1.0/SOLiD-SNP-caller/samtools/.svn/text-base/bam_endian.h.svn-base
- Atlas2_v1.0/SOLiD-SNP-caller/samtools/.svn/text-base/bam.h.svn-base
- Atlas2_v1.0/SOLiD-SNP-caller/samtools/.svn/text-base/bgzip.c.svn-base
- Atlas2_v1.0/SOLiD-SNP-caller/samtools/.svn/text-base/bam_lpileup.c.svn-base
- Atlas2_v1.0/SOLiD-SNP-caller/samtools/.svn/text-base/cut_target.c.svn-base
- Atlas2_v1.0/SOLiD-SNP-caller/samtools/.svn/text-base/sam_view.c.svn-base
- Atlas2_v1.0/SOLiD-SNP-caller/samtools/.svn/text-base/sam.c.svn-base
- Atlas2_v1.0/SOLiD-SNP-caller/samtools/.svn/text-base/kseq.h.svn-base
- Atlas2_v1.0/SOLiD-SNP-caller/samtools/.svn/text-base/bam_index.c.svn-base
- Atlas2_v1.0/SOLiD-SNP-caller/samtools/.svn/text-base/bam_tview.c.svn-base
- Atlas2_v1.0/SOLiD-SNP-caller/samtools/.svn/text-base/bam_maqcns.c.svn-base
- Atlas2_v1.0/SOLiD-SNP-caller/samtools/.svn/text-base/sample.h.svn-base
- Atlas2_v1.0/SOLiD-SNP-caller/samtools/.svn/text-base/kaln.h.svn-base
- Atlas2_v1.0/SOLiD-SNP-caller/samtools/.svn/text-base/bam_plcmd.c.svn-base
- Atlas2_v1.0/SOLiD-SNP-caller/samtools/.svn/text-base/bam_rmdup.c.svn-base
- Atlas2_v1.0/SOLiD-SNP-caller/samtools/.svn/text-base/bam_pileup.c.svn-base
- Atlas2_v1.0/SOLiD-SNP-caller/samtools/.svn/text-base/kprobaln.c.svn-base
- Atlas2_v1.0/SOLiD-SNP-caller/samtools/.svn/text-base/bam_sort.c.svn-base
- Atlas2_v1.0/SOLiD-SNP-caller/samtools/.svn/text-base/glf.c.svn-base
- Atlas2_v1.0/SOLiD-SNP-caller/samtools/.svn/text-base/COPYING.svn-base
- Atlas2_v1.0/SOLiD-SNP-caller/samtools/.svn/text-base/bam2bcf.c.svn-base
- Atlas2_v1.0/SOLiD-SNP-caller/samtools/.svn/text-base/bam_mate.c.svn-base
- Atlas2_v1.0/SOLiD-SNP-caller/samtools/.svn/text-base/bam.c.svn-base
- Atlas2_v1.0/SOLiD-SNP-caller/samtools/.svn/text-base/errmod.h.svn-base
- Atlas2_v1.0/SOLiD-SNP-caller/samtools/.svn/text-base/kstring.h.svn-base
- Atlas2_v1.0/SOLiD-SNP-caller/samtools/.svn/text-base/bam_aux.c.svn-base
- Atlas2_v1.0/SOLiD-SNP-caller/samtools/.svn/text-base/bam_maqcns.h.svn-base
- Atlas2_v1.0/SOLiD-SNP-caller/samtools/.svn/text-base/ksort.h.svn-base
- Atlas2_v1.0/SOLiD-SNP-caller/samtools/.svn/text-base/AUTHORS.svn-base
- Atlas2_v1.0/SOLiD-SNP-caller/samtools/.svn/text-base/bam_md.c.svn-base
- Atlas2_v1.0/SOLiD-SNP-caller/samtools/.svn/text-base/phase.c.svn-base
- Atlas2_v1.0/SOLiD-SNP-caller/samtools/.svn/text-base/bam_reheader.c.svn-base
- Atlas2_v1.0/SOLiD-SNP-caller/samtools/.svn/props
- Atlas2_v1.0/SOLiD-SNP-caller/samtools/.svn/tmp
- Atlas2_v1.0/SOLiD-SNP-caller/samtools/.svn/tmp/prop-base
- Atlas2_v1.0/SOLiD-SNP-caller/samtools/.svn/tmp/text-base
- Atlas2_v1.0/SOLiD-SNP-caller/samtools/.svn/tmp/props
- Atlas2_v1.0/SOLiD-SNP-caller/samtools/bam_index.c
- Atlas2_v1.0/SOLiD-SNP-caller/samtools/bgzf.h
- Atlas2_v1.0/SOLiD-SNP-caller/samtools/ksort.h
- Atlas2_v1.0/SOLiD-SNP-caller/samtools/bam_color.c
- Atlas2_v1.0/SOLiD-SNP-caller/samtools/misc
- Atlas2_v1.0/SOLiD-SNP-caller/samtools/misc/novo2sam.pl
- Atlas2_v1.0/SOLiD-SNP-caller/samtools/misc/soap2sam.pl
- Atlas2_v1.0/SOLiD-SNP-caller/samtools/misc/zoom2sam.pl
- Atlas2_v1.0/SOLiD-SNP-caller/samtools/misc/bowtie2sam.pl
- Atlas2_v1.0/SOLiD-SNP-caller/samtools/misc/sam2vcf.pl
- Atlas2_v1.0/SOLiD-SNP-caller/samtools/misc/HmmGlocal.java
- Atlas2_v1.0/SOLiD-SNP-caller/samtools/misc/.svn
- Atlas2_v1.0/SOLiD-SNP-caller/samtools/misc/.svn/prop-base
- Atlas2_v1.0/SOLiD-SNP-caller/samtools/misc/.svn/prop-base/soap2sam.pl.svn-base
- Atlas2_v1.0/SOLiD-SNP-caller/samtools/misc/.svn/prop-base/export2sam.pl.svn-base
- Atlas2_v1.0/SOLiD-SNP-caller/samtools/misc/.svn/prop-base/sam2vcf.pl.svn-base
- Atlas2_v1.0/SOLiD-SNP-caller/samtools/misc/.svn/prop-base/blast2sam.pl.svn-base
- Atlas2_v1.0/SOLiD-SNP-caller/samtools/misc/.svn/prop-base/wgsim_eval.pl.svn-base
- Atlas2_v1.0/SOLiD-SNP-caller/samtools/misc/.svn/prop-base/novo2sam.pl.svn-base
- Atlas2_v1.0/SOLiD-SNP-caller/samtools/misc/.svn/prop-base/zoom2sam.pl.svn-base
- Atlas2_v1.0/SOLiD-SNP-caller/samtools/misc/.svn/prop-base/samtools.pl.svn-base
- Atlas2_v1.0/SOLiD-SNP-caller/samtools/misc/.svn/prop-base/bowtie2sam.pl.svn-base
- Atlas2_v1.0/SOLiD-SNP-caller/samtools/misc/.svn/prop-base/interpolate_sam.pl.svn-base
- Atlas2_v1.0/SOLiD-SNP-caller/samtools/misc/.svn/prop-base/varfilter.py.svn-base
- Atlas2_v1.0/SOLiD-SNP-caller/samtools/misc/.svn/prop-base/psl2sam.pl.svn-base
- Atlas2_v1.0/SOLiD-SNP-caller/samtools/misc/.svn/entries
- Atlas2_v1.0/SOLiD-SNP-caller/samtools/misc/.svn/text-base
- Atlas2_v1.0/SOLiD-SNP-caller/samtools/misc/.svn/text-base/soap2sam.pl.svn-base
- Atlas2_v1.0/SOLiD-SNP-caller/samtools/misc/.svn/text-base/maq2sam.c.svn-base
- Atlas2_v1.0/SOLiD-SNP-caller/samtools/misc/.svn/text-base/export2sam.pl.svn-base
- Atlas2_v1.0/SOLiD-SNP-caller/samtools/misc/.svn/text-base/md5.c.svn-base
- Atlas2_v1.0/SOLiD-SNP-caller/samtools/misc/.svn/text-base/sam2vcf.pl.svn-base
- Atlas2_v1.0/SOLiD-SNP-caller/samtools/misc/.svn/text-base/blast2sam.pl.svn-base
- Atlas2_v1.0/SOLiD-SNP-caller/samtools/misc/.svn/text-base/wgsim_eval.pl.svn-base
- Atlas2_v1.0/SOLiD-SNP-caller/samtools/misc/.svn/text-base/md5fa.c.svn-base
- Atlas2_v1.0/SOLiD-SNP-caller/samtools/misc/.svn/text-base/HmmGlocal.java.svn-base
- Atlas2_v1.0/SOLiD-SNP-caller/samtools/misc/.svn/text-base/Makefile.svn-base
- Atlas2_v1.0/SOLiD-SNP-caller/samtools/misc/.svn/text-base/wgsim.c.svn-base
- Atlas2_v1.0/SOLiD-SNP-caller/samtools/misc/.svn/text-base/novo2sam.pl.svn-base
- Atlas2_v1.0/SOLiD-SNP-caller/samtools/misc/.svn/text-base/zoom2sam.pl.svn-base
- Atlas2_v1.0/SOLiD-SNP-caller/samtools/misc/.svn/text-base/md5.h.svn-base
- Atlas2_v1.0/SOLiD-SNP-caller/samtools/misc/.svn/text-base/samtools.pl.svn-base
- Atlas2_v1.0/SOLiD-SNP-caller/samtools/misc/.svn/text-base/bowtie2sam.pl.svn-base
- Atlas2_v1.0/SOLiD-SNP-caller/samtools/misc/.svn/text-base/interpolate_sam.pl.svn-base
- Atlas2_v1.0/SOLiD-SNP-caller/samtools/misc/.svn/text-base/varfilter.py.svn-base
- Atlas2_v1.0/SOLiD-SNP-caller/samtools/misc/.svn/text-base/psl2sam.pl.svn-base
- Atlas2_v1.0/SOLiD-SNP-caller/samtools/misc/.svn/props
- Atlas2_v1.0/SOLiD-SNP-caller/samtools/misc/.svn/tmp
- Atlas2_v1.0/SOLiD-SNP-caller/samtools/misc/.svn/tmp/prop-base
- Atlas2_v1.0/SOLiD-SNP-caller/samtools/misc/.svn/tmp/text-base
- Atlas2_v1.0/SOLiD-SNP-caller/samtools/misc/.svn/tmp/props
- Atlas2_v1.0/SOLiD-SNP-caller/samtools/misc/maq2sam.c
- Atlas2_v1.0/SOLiD-SNP-caller/samtools/misc/md5.h
- Atlas2_v1.0/SOLiD-SNP-caller/samtools/misc/md5fa.c
- Atlas2_v1.0/SOLiD-SNP-caller/samtools/misc/blast2sam.pl
- Atlas2_v1.0/SOLiD-SNP-caller/samtools/misc/interpolate_sam.pl
- Atlas2_v1.0/SOLiD-SNP-caller/samtools/misc/wgsim.c
- Atlas2_v1.0/SOLiD-SNP-caller/samtools/misc/varfilter.py
- Atlas2_v1.0/SOLiD-SNP-caller/samtools/misc/export2sam.pl
- Atlas2_v1.0/SOLiD-SNP-caller/samtools/misc/md5.c
- Atlas2_v1.0/SOLiD-SNP-caller/samtools/misc/wgsim_eval.pl
- Atlas2_v1.0/SOLiD-SNP-caller/samtools/misc/samtools.pl
- Atlas2_v1.0/SOLiD-SNP-caller/samtools/misc/psl2sam.pl
- Atlas2_v1.0/SOLiD-SNP-caller/samtools/misc/Makefile
- Atlas2_v1.0/SOLiD-SNP-caller/samtools/errmod.c
- Atlas2_v1.0/SOLiD-SNP-caller/samtools/bam_plcmd.c
- Atlas2_v1.0/SOLiD-SNP-caller/samtools/errmod.h
- Atlas2_v1.0/SOLiD-SNP-caller/samtools/sam_view.c
- Atlas2_v1.0/SOLiD-SNP-caller/samtools/examples
- Atlas2_v1.0/SOLiD-SNP-caller/samtools/examples/ex1.sam.gz
- Atlas2_v1.0/SOLiD-SNP-caller/samtools/examples/.svn
- Atlas2_v1.0/SOLiD-SNP-caller/samtools/examples/.svn/prop-base
- Atlas2_v1.0/SOLiD-SNP-caller/samtools/examples/.svn/prop-base/ex1.sam.gz.svn-base
- Atlas2_v1.0/SOLiD-SNP-caller/samtools/examples/.svn/entries
- Atlas2_v1.0/SOLiD-SNP-caller/samtools/examples/.svn/text-base
- Atlas2_v1.0/SOLiD-SNP-caller/samtools/examples/.svn/text-base/calDepth.c.svn-base
- Atlas2_v1.0/SOLiD-SNP-caller/samtools/examples/.svn/text-base/toy.sam.svn-base
- Atlas2_v1.0/SOLiD-SNP-caller/samtools/examples/.svn/text-base/Makefile.svn-base
- Atlas2_v1.0/SOLiD-SNP-caller/samtools/examples/.svn/text-base/bam2bed.c.svn-base
- Atlas2_v1.0/SOLiD-SNP-caller/samtools/examples/.svn/text-base/ex1.sam.gz.svn-base
- Atlas2_v1.0/SOLiD-SNP-caller/samtools/examples/.svn/text-base/ex1.fa.svn-base
- Atlas2_v1.0/SOLiD-SNP-caller/samtools/examples/.svn/text-base/toy.fa.svn-base
- Atlas2_v1.0/SOLiD-SNP-caller/samtools/examples/.svn/text-base/00README.txt.svn-base
- Atlas2_v1.0/SOLiD-SNP-caller/samtools/examples/.svn/props
- Atlas2_v1.0/SOLiD-SNP-caller/samtools/examples/.svn/tmp
- Atlas2_v1.0/SOLiD-SNP-caller/samtools/examples/.svn/tmp/prop-base
- Atlas2_v1.0/SOLiD-SNP-caller/samtools/examples/.svn/tmp/text-base
- Atlas2_v1.0/SOLiD-SNP-caller/samtools/examples/.svn/tmp/props
- Atlas2_v1.0/SOLiD-SNP-caller/samtools/examples/bam2bed.c
- Atlas2_v1.0/SOLiD-SNP-caller/samtools/examples/00README.txt
[truncated: 165 more entries]
