# Supplementary material for: An integrative variant analysis suite for whole exome next-generation sequencing data
Source: BMC Bioinformatics. 2012 Jan 12;13:8. doi: 10.1186/1471-2105-13-8 (PMC3292476; doi:10.1186/1471-2105-13-8)
Supplement: Additional file 3 — The Atlas2 Suite version 1.0. [file 1471-2105-13-8-S3.BZ2 › Atlas2_v1.0/Atlas-Indel2/lib/assertion_failure.rb]

class AssertionFailure < StandardError
end

class Object
  def assert(bool, message = 'assertion failure')
    if $DEBUG
      raise AssertionFailure.new(message) unless bool
    end
  end
end
