# Supplementary material for: An integrative variant analysis suite for whole exome next-generation sequencing data
Source: BMC Bioinformatics. 2012 Jan 12;13:8. doi: 10.1186/1471-2105-13-8 (PMC3292476; doi:10.1186/1471-2105-13-8)
Supplement: Additional file 3 — The Atlas2 Suite version 1.0. [file 1471-2105-13-8-S3.BZ2 › Atlas2_v1.0/Atlas-Indel2/lib/indel.rb]

# this class represents a single indel as determined from one of many read_indels 

class Indel
	attr_reader :read_count, :num_passed_reads, :sample
	def initialize(read_indel, z_score, cutoff, sample=nil)
		if(read_indel.read.dir == :'-')
			@plus_strand_dir = false
			@minus_strand_dir = true
		else
			@plus_strand_dir = true
			@minus_strand_dir = false
		end
		if(read_indel.near_read_end)
			@near_read_end_count=1
		else
			@near_read_end_count=0
		end
#		@z_score = z_score
		@indel = read_indel
		@read_count = 1
		@map_qual = read_indel.map_qual
		@ave_nqs = read_indel.avnbq
		@var_rate = read_indel.read.var_rate
		@cutoff = cutoff
		@sample = sample
		@color_correction = read_indel.read.color_correction
#		if(z_score > cutoff)
#			@num_passed_reads = 1
#		else
#			@num_passed_reads = 0
#		end
	end

	# precond: the added read_indel == the current read_indel (but are different reads)
	def  add_read_indel(z_score, read_indel)
		if(read_indel.read.dir == :'-')
			@minus_strand_dir = true
		else
			@plus_strand_dir = true
		end
		if(read_indel.near_read_end)
			@near_read_end_count+=1
		end
#		@z_score += z_score
		@read_count += 1
		@map_qual += read_indel.map_qual
		@ave_nqs += read_indel.avnbq
		@var_rate += read_indel.read.var_rate
		@color_correction += read_indel.read.color_correction
#		if(z_score > @cutoff)
#			@num_passed_reads += 1
#		end
	end

	def z_score
		return ((@z_score.to_f / @read_count.to_f)*10000.0).round/10000.0
	end

	def sum_z_scores
		return (((@z_score.to_f*100.0).round/100.0)*10000.0).round/10000.0
	end

	def read_indel
		return @indel
	end
	
	def all_near_read_end
		return 1.0 if @near_read_end_count == @read_count
		return 0.0
	end

	def near_read_end_ratio
		return @near_read_end_count.to_f / @read_count.to_f
	end

	def near_read_end_and_strand_bais
		if(all_near_read_end == 1.0 && fails_strand_dir_filt)
			return 1.0
		end
		return 0.0
	end


	def mean_color_corrections
		return @color_correction.to_f/@read_count.to_f
	end


	def mean_map_qual
		return ((@map_qual.to_f / @read_count.to_f)*100.0).round/100.0
	end


	def mean_avnqs
		return ((@ave_nqs.to_f / @read_count.to_f)*100.0).round/100.0
	end


	def length
		return @indel.length
	end

	def frameshift
		return @indel.frame_shift
	end

	def mean_var_rate
		return ((@var_rate / @read_count.to_f)*100.0).round/100.0
	end

	def simple_local_entropy
		return @indel.simple_local_entropy
	end


	def local_entropy
		return @indel.local_entropy
	end

	# return true if variant reads are only in one strand direction
	def fails_strand_dir_filt
		return !(@plus_strand_dir && @minus_strand_dir)
	end

	
	def new_fails_strand_dir_filt
		return false if @read_count < 5
		return !(@plus_strand_dir && @minus_strand_dir)
	end


	# returns the 0 if there is a read in each strand direction, and the variant read depth otherwise (higher is worse)
	def strand_score
		if((@plus_strand_dir && @minus_strand_dir))
			return 0.0
		else
			return @read_count.to_f
		end
	end


	def strand_dir
		return 0.0 if fails_strand_dir_filt
		return 1.0
	end

	def new_strand_dir
		return 0.0 if new_fails_strand_dir_filt
		return 1.0
	end
		

	def site_passed_over_var
		return @num_passed_reads.to_f / @read_count.to_f
	end
	
	def is_deletion
		return @indel.is_deletion
	end

	# other must be a read_indel
#	def == (other)
#		if(@indel.is_deletion && other.is_deletion)
#			if(@indel.start_pos == other.start_pos && @indel.ref_seq == other.ref_seq)
#				return true
#			end
#		elsif( ! @indel.is_deletion && ! other.is_deletion)
#			if(@indel.start_pos == other.start_pos && @indel.alt_seq == other.alt_seq)
#				return true
#			end
#		else
#				return false
#		end
#	end


end
