# Supplementary material for: An integrative variant analysis suite for whole exome next-generation sequencing data
Source: BMC Bioinformatics. 2012 Jan 12;13:8. doi: 10.1186/1471-2105-13-8 (PMC3292476; doi:10.1186/1471-2105-13-8)
Supplement: Additional file 3 — The Atlas2 Suite version 1.0. [file 1471-2105-13-8-S3.BZ2 › Atlas2_v1.0/Atlas-Indel2/lib/simple_genotyper.rb]

#!/usr/bin/ruby


class Simple_genotyper

	def initialize( cutoffs=[0.03,0.6,0.9,0.5,3] )
		@heter_cutoff = cutoffs[0]
		@homo_var_cutoff = cutoffs[1]
		@homo_ref_cutoff = cutoffs[2]
		@depth_cutoff = cutoffs[4]
	end


	def genotype(ref_depth, alt_depth, total_depth, allele=1)
		ref_depth = ref_depth.to_f
		total_depth = total_depth.to_f
		
		if alt_depth == 0
			n = total_depth
			return './.' if total_depth < @depth_cutoff
		else
			alt_depth = alt_depth.to_f
			n = ref_depth + alt_depth
			return "#{allele}/." if total_depth < @depth_cutoff 
		end
		if(alt_depth/n >= @homo_var_cutoff)
			return "#{allele}/#{allele}"
		elsif(alt_depth/n >= @heter_cutoff)
			return './.' if allele == '.'
			return "#{allele}/0"
		elsif(ref_depth/n >= @homo_var_cutoff)
			return '0/0'
		elsif(ref_depth/n >= @heter_cutoff)
			return '0/.'
		else
			return './.'
		end
	end
end

if __FILE__ == $0

	def get_depth(entry)
		if( entry == '.')
			return 0
		else
			return entry.to_i
		end
	end

	$:.unshift File.join(File.dirname(__FILE__),'.')
	require 'vcf_line'
	if(ARGV.length < 1)
		puts "USAGE: ruby simple_genotyper.rb [vcf_file] homo_alt_cutoff [0.6]"
		exit(0)
	end

	vcf_file = ARGV[0]
	if(ARGV[1].nil?)
		cutoff = 0.6
	else
		cutoff = ARGV[1].to_f
	end
	#include_quals = true if ARGV[1] == '-g'

	genotyper = Simple_genotyper.new([0.03,cutoff,0.9,0.5,3])
	labels=nil
	File.open(vcf_file, 'r').each_line do |line|
		if(line[0,1] == '#')
			if( line[0,4] == '#CHR' )
				labels = line.split("\t") 
				#if(include_quals)
				#	puts "##FORMAT=<ID=PHR,Number=1,Type=Float,Description=\"Probability of a homozygous reference genotype\">"
				#	puts "##FORMAT=<ID=PH,Number=1,Type=Float,Description=\"Probability of a heterozygous genotype\">"
				#	puts "##FORMAT=<ID=PHV,Number=1,Type=Float,Description=\"Probability of a homozygous variant genotype\">"
				#end
			end
			puts line
			next
		end
		vcf_line = Vcf_line.read_line(line, false, labels)
		#if(include_quals)
		#	vcf_line.format= [:"GT",:"PHR",:"PH",:"PHV",:"VR",:"RR",:"DP"]
		#end
		vcf_line.samples.each_value do |sample_data|
			alt_depth = get_depth(sample_data[:"VR"])
			ref_depth = get_depth(sample_data[:"RR"])
			total_depth = get_depth(sample_data[:"DP"])
			# replace '.' with 0
			sample_data[:"VR"]=alt_depth
			sample_data[:"RR"]=ref_depth
			sample_data[:"DP"]=total_depth
			old_geno = sample_data[:"GT"]
			if(old_geno =~ /[123456789]/)
				allele = $&
			else
				allele = '.'
			end
			geno = genotyper.genotype(ref_depth, alt_depth, total_depth, allele)
			sample_data[:"GT"]=geno 
			#if(include_quals)
			#	if(total_depth > 3)
			#		if(geno == '0/0')
			#			sample_data[:"PHR"]=0.95
			#			sample_data[:"PH"]=0.025
			#			sample_data[:"PHV"]=0.025
			#		elsif(geno =~ /[123456789]\/[123456789]/)
			#			sample_data[:"PHR"]=0.025
			#			sample_data[:"PH"]=0.025
			#			sample_data[:"PHV"]=0.95
			#		elsif(geno =~ /[123456789]\/0/)
			#			sample_data[:"PHR"]=0.025
			#			sample_data[:"PH"]=0.95
			#			sample_data[:"PHV"]=0.025
			#		else # ambiguous genotype/no data
			#			sample_data[:"PHR"]=0.34
			#			sample_data[:"PH"]=0.33
			#			sample_data[:"PHV"]=0.33
			#		end
			#	else
			#		if(geno =~ /[123456789]\/\./)
			#			sample_data[:"PHR"]=0.025
			#			sample_data[:"PH"]=0.4875
			#			sample_data[:"PHV"]=0.4875
			#		else # genotype must be ./.
			#			sample_data[:"PHR"]=0.34
			#			sample_data[:"PH"]=0.33
			#			sample_data[:"PHV"]=0.33
			#		end

			#	end
			#end
		end
		puts vcf_line.print()
	end
end
