# Supplementary material for: An integrative variant analysis suite for whole exome next-generation sequencing data
Source: BMC Bioinformatics. 2012 Jan 12;13:8. doi: 10.1186/1471-2105-13-8 (PMC3292476; doi:10.1186/1471-2105-13-8)
Supplement: Additional file 3 — The Atlas2 Suite version 1.0. [file 1471-2105-13-8-S3.BZ2 › Atlas2_v1.0/SOLiD-SNP-caller/samtools/bcftools/prob1.h]

#ifndef BCF_PROB1_H
#define BCF_PROB1_H

#include "bcf.h"

struct __bcf_p1aux_t;
typedef struct __bcf_p1aux_t bcf_p1aux_t;

typedef struct {
	int rank0, perm_rank; // NB: perm_rank is always set to -1 by bcf_p1_cal()
	double f_exp, f_flat, p_ref_folded, p_ref, p_var_folded, p_var;
	double cil, cih;
	double cmp[3], p_chi2; // used by contrast2()
} bcf_p1rst_t;

#define MC_PTYPE_FULL  1
#define MC_PTYPE_COND2 2
#define MC_PTYPE_FLAT  3

#ifdef __cplusplus
extern "C" {
#endif

	bcf_p1aux_t *bcf_p1_init(int n, uint8_t *ploidy);
	void bcf_p1_init_prior(bcf_p1aux_t *ma, int type, double theta);
	void bcf_p1_init_subprior(bcf_p1aux_t *ma, int type, double theta);
	void bcf_p1_destroy(bcf_p1aux_t *ma);
	int bcf_p1_cal(const bcf1_t *b, int do_contrast, bcf_p1aux_t *ma, bcf_p1rst_t *rst);
	int bcf_p1_call_gt(const bcf_p1aux_t *ma, double f0, int k);
	void bcf_p1_dump_afs(bcf_p1aux_t *ma);
	int bcf_p1_read_prior(bcf_p1aux_t *ma, const char *fn);
	int bcf_p1_set_n1(bcf_p1aux_t *b, int n1);
	void bcf_p1_set_folded(bcf_p1aux_t *p1a); // only effective when set_n1() is not called

	int bcf_em1(const bcf1_t *b, int n1, int flag, double x[9]);

#ifdef __cplusplus
}
#endif

#endif
