# Supplementary material for: An integrative variant analysis suite for whole exome next-generation sequencing data
Source: BMC Bioinformatics. 2012 Jan 12;13:8. doi: 10.1186/1471-2105-13-8 (PMC3292476; doi:10.1186/1471-2105-13-8)
Supplement: Additional file 3 — The Atlas2 Suite version 1.0. [file 1471-2105-13-8-S3.BZ2 › Atlas2_v1.0/SOLiD-SNP-caller/samtools/bam_lpileup.c]

#include <stdlib.h>
#include <stdio.h>
#include <assert.h>
#include "bam.h"
#include "ksort.h"

#define TV_GAP 2

typedef struct __freenode_t {
	uint32_t level:28, cnt:4;
	struct __freenode_t *next;
} freenode_t, *freenode_p;

#define freenode_lt(a,b) ((a)->cnt < (b)->cnt || ((a)->cnt == (b)->cnt && (a)->level < (b)->level))
KSORT_INIT(node, freenode_p, freenode_lt)

/* Memory pool, similar to the one in bam_pileup.c */
typedef struct {
	int cnt, n, max;
	freenode_t **buf;
} mempool_t;

static mempool_t *mp_init()
{
	return (mempool_t*)calloc(1, sizeof(mempool_t));
}
static void mp_destroy(mempool_t *mp)
{
	int k;
	for (k = 0; k < mp->n; ++k) free(mp->buf[k]);
	free(mp->buf); free(mp);
}
static inline freenode_t *mp_alloc(mempool_t *mp)
{
	++mp->cnt;
	if (mp->n == 0) return (freenode_t*)calloc(1, sizeof(freenode_t));
	else return mp->buf[--mp->n];
}
static inline void mp_free(mempool_t *mp, freenode_t *p)
{
	--mp->cnt; p->next = 0; p->cnt = TV_GAP;
	if (mp->n == mp->max) {
		mp->max = mp->max? mp->max<<1 : 256;
		mp->buf = (freenode_t**)realloc(mp->buf, sizeof(freenode_t*) * mp->max);
	}
	mp->buf[mp->n++] = p;
}

/* core part */
struct __bam_lplbuf_t {
	int max, n_cur, n_pre;
	int max_level, *cur_level, *pre_level;
	mempool_t *mp;
	freenode_t **aux, *head, *tail;
	int n_nodes, m_aux;
	bam_pileup_f func;
	void *user_data;
	bam_plbuf_t *plbuf;
};

void bam_lplbuf_reset(bam_lplbuf_t *buf)
{
	freenode_t *p, *q;
	bam_plbuf_reset(buf->plbuf);
	for (p = buf->head; p->next;) {
		q = p->next;
		mp_free(buf->mp, p);
		p = q;
	}
	buf->head = buf->tail;
	buf->max_level = 0;
	buf->n_cur = buf->n_pre = 0;
	buf->n_nodes = 0;
}

static int tview_func(uint32_t tid, uint32_t pos, int n, const bam_pileup1_t *pl, void *data)
{
	bam_lplbuf_t *tv = (bam_lplbuf_t*)data;
	freenode_t *p;
	int i, l, max_level;
	// allocate memory if necessary
	if (tv->max < n) { // enlarge
		tv->max = n;
		kroundup32(tv->max);
		tv->cur_level = (int*)realloc(tv->cur_level, sizeof(int) * tv->max);
		tv->pre_level = (int*)realloc(tv->pre_level, sizeof(int) * tv->max);
	}
	tv->n_cur = n;
	// update cnt
	for (p = tv->head; p->next; p = p->next)
		if (p->cnt > 0) --p->cnt;
	// calculate cur_level[]
	max_level = 0;
	for (i = l = 0; i < n; ++i) {
		const bam_pileup1_t *p = pl + i;
		if (p->is_head) {
			if (tv->head->next && tv->head->cnt == 0) { // then take a free slot
				freenode_t *p = tv->head->next;
				tv->cur_level[i] = tv->head->level;
				mp_free(tv->mp, tv->head);
				tv->head = p;
				--tv->n_nodes;
			} else tv->cur_level[i] = ++tv->max_level;
		} else {
			tv->cur_level[i] = tv->pre_level[l++];
			if (p->is_tail) { // then return a free slot
				tv->tail->level = tv->cur_level[i];
				tv->tail->next = mp_alloc(tv->mp);
				tv->tail = tv->tail->next;
				++tv->n_nodes;
			}
		}
		if (tv->cur_level[i] > max_level) max_level = tv->cur_level[i];
		((bam_pileup1_t*)p)->level = tv->cur_level[i];
	}
	assert(l == tv->n_pre);
	tv->func(tid, pos, n, pl, tv->user_data);
	// sort the linked list
	if (tv->n_nodes) {
		freenode_t *q;
		if (tv->n_nodes + 1 > tv->m_aux) { // enlarge
			tv->m_aux = tv->n_nodes + 1;
			kroundup32(tv->m_aux);
			tv->aux = (freenode_t**)realloc(tv->aux, sizeof(void*) * tv->m_aux);
		}
		for (p = tv->head, i = l = 0; p->next;) {
			if (p->level > max_level) { // then discard this entry
				q = p->next;
				mp_free(tv->mp, p);
				p = q;
			} else {
				tv->aux[i++] = p;
				p = p->next;
			}
		}
		tv->aux[i] = tv->tail; // add a proper tail for the loop below
		tv->n_nodes = i;
		if (tv->n_nodes) {
			ks_introsort(node, tv->n_nodes, tv->aux);
			for (i = 0; i < tv->n_nodes; ++i) tv->aux[i]->next = tv->aux[i+1];
			tv->head = tv->aux[0];
		} else tv->head = tv->tail;
	}
	// clean up
	tv->max_level = max_level;
	memcpy(tv->pre_level, tv->cur_level, tv->n_cur * 4);
	// squeeze out terminated levels
	for (i = l = 0; i < n; ++i) {
		const bam_pileup1_t *p = pl + i;
		if (!p->is_tail)
			tv->pre_level[l++] = tv->pre_level[i];
	}
	tv->n_pre = l;
/*
	fprintf(stderr, "%d\t", pos+1);
	for (i = 0; i < n; ++i) {
		const bam_pileup1_t *p = pl + i;
		if (p->is_head) fprintf(stderr, "^");
		if (p->is_tail) fprintf(stderr, "$");
		fprintf(stderr, "%d,", p->level);
	}
	fprintf(stderr, "\n");
*/
	return 0;
}

bam_lplbuf_t *bam_lplbuf_init(bam_pileup_f func, void *data)
{
	bam_lplbuf_t *tv;
	tv = (bam_lplbuf_t*)calloc(1, sizeof(bam_lplbuf_t));
	tv->mp = mp_init();
	tv->head = tv->tail = mp_alloc(tv->mp);
	tv->func = func;
	tv->user_data = data;
	tv->plbuf = bam_plbuf_init(tview_func, tv);
	return (bam_lplbuf_t*)tv;
}

void bam_lplbuf_destroy(bam_lplbuf_t *tv)
{
	freenode_t *p, *q;
	free(tv->cur_level); free(tv->pre_level);
	bam_plbuf_destroy(tv->plbuf);
	free(tv->aux);
	for (p = tv->head; p->next;) {
		q = p->next;
		mp_free(tv->mp, p); p = q;
	}
	mp_free(tv->mp, p);
	assert(tv->mp->cnt == 0);
	mp_destroy(tv->mp);
	free(tv);
}

int bam_lplbuf_push(const bam1_t *b, bam_lplbuf_t *tv)
{
	return bam_plbuf_push(b, tv->plbuf);
}
