# Supplementary material for: An integrative variant analysis suite for whole exome next-generation sequencing data
Source: BMC Bioinformatics. 2012 Jan 12;13:8. doi: 10.1186/1471-2105-13-8 (PMC3292476; doi:10.1186/1471-2105-13-8)
Supplement: Additional file 3 — The Atlas2 Suite version 1.0. [file 1471-2105-13-8-S3.BZ2 › Atlas2_v1.0/SOLiD-SNP-caller/samtools/misc/novo2sam.pl]

#!/usr/bin/perl -w

# Contact: lh3
# Version: 0.1.3

#Modified by Zayed Albertyn(zayed.albertyn@gmail.com) & Colin Hercus(colin@novocraft.com)

#use strict;
#use warnings;
use Data::Dumper;
use Getopt::Std;

&novo2sam;
exit;

sub mating {
  my ($s1, $s2) = @_;
  my $isize = 0;
  if ($s1->[2] ne '*' && $s1->[2] eq $s2->[2]) { # then calculate $isize
	my $x1 = ($s1->[1] & 0x10)? $s1->[3] + length($s1->[9]) : $s1->[3];
	my $x2 = ($s2->[1] & 0x10)? $s2->[3] + length($s2->[9]) : $s2->[3];
	$isize = $x2 - $x1;
  }
  # update mate coordinate
  if ($s2->[2] ne '*') {
	@$s1[6..8] = (($s2->[2] eq $s1->[2])? "=" : $s2->[2], $s2->[3], $isize);
	$s1->[1] |= 0x20 if ($s2->[1] & 0x10);
  } else {
	$s1->[1] |= 0x8;
  }
  if ($s1->[2] ne '*') {
	@$s2[6..8] = (($s1->[2] eq $s2->[2])? "=" : $s1->[2], $s1->[3], -$isize);
	$s2->[1] |= 0x20 if ($s1->[1] & 0x10);
  } else {
	$s2->[1] |= 0x8;
  }
}

sub novo2sam {
  my %opts = ();
  getopts("p", \%opts);
  die("Usage: novo2sam.pl [-p] <aln.novo>\n") if (@ARGV == 0);
  my $is_paired = defined($opts{p});
  # core loop
  my @s1 = ();
  my @s2 = ();
  my ($s_last, $s_curr) = (\@s1, \@s2);
  while (<>) {
	next if (/^#/);
	next if (/(QC|NM)\s*$/ || /(R\s+\d+)\s*$/);
	&novo2sam_aux($_, $s_curr, $is_paired);
	if (@$s_last != 0 && $s_last->[0] eq $s_curr->[0]) {
	  &mating($s_last, $s_curr);
	  print join("\t", @$s_last), "\n";
	  print join("\t", @$s_curr), "\n";
	  @$s_last = (); @$s_curr = ();
	} else {
	  print join("\t", @$s_last), "\n" if (@$s_last != 0);
	  my $s = $s_last; $s_last = $s_curr; $s_curr = $s;
	}
  }
  print join("\t", @$s_last), "\n" if (@$s_last != 0);
}

sub novo2sam_aux {
  my ($line, $s, $is_paired) = @_;

  chomp($line);
  my @t = split(/\s+/, $line);
  my @variations =  @t[13 .. $#t];
  @$s = ();
  return if ($t[4] ne 'U');
  my $len = length($t[2]);
  # read name
  $s->[0] = substr($t[0], 1);
  $s->[0] =~ s/\/[12]$//g;
  # initial flag (will be updated later)
  $s->[1] = 0;
  $s->[1] |= 1 | 1<<($t[1] eq 'L'? 6 : 7);
  $s->[1] |= 2 if ($t[10] eq '.');
  # read & quality
  if ($t[9] eq 'R') {
	$s->[9] = reverse($t[2]);
	$s->[10] = reverse($t[3]);
	$s->[9] =~ tr/ACGTRYMKWSNacgtrymkwsn/TGCAYRKMWSNtgcayrkmwsn/;
  } else {
	$s->[9] = $t[2]; $s->[10] = $t[3];
  }
  # cigar
   my $cigarstring ="";
  if (scalar @variations ==0 ) {
 	 $s->[5] = $len . "M"; # IMPORTANT: this cigar is not correct for gapped alignment
  } else {
	#convert to correct CIGAR
	my $tmpstr =  join" ",@variations ;
	if ( $tmpstr=~ /\+|\-/ ) {
		$cigarstring  = cigar_method($line,\@variations,$len);
		$s->[5]=$cigarstring;
	} else {
		$s->[5]=$len. "M";
	}
}  

# coor
  $s->[2] = substr($t[7], 1); $s->[3] = $t[8];
  $s->[1] |= 0x10 if ($t[9] eq 'R');
  # mapQ
  $s->[4] = $t[5] > $t[6]? $t[5] : $t[6];
  # mate coordinate
  $s->[6] = '*'; $s->[7] = $s->[8] = 0;
  # aux
  push(@$s, "NM:i:".(@t-13));
  my $md = '';
  $md = mdtag($md,$line,\@variations,$len);
  push(@$s, "MD:Z:$md");

}

sub mdtag {
	my $oldmd = shift;
	my $line = shift;
	my $ref =shift;
	my $rdlen  = shift;
	my @variations = @$ref;
	my $string="";
	my $mdtag="";
	my $t=1;
	my $q=1;
	my $deleteflag=0;
	my $len =0;
	foreach $string (@variations) {
		my ($indeltype,$insert) = indeltype($string);
		if ($indeltype eq "+") {
			$len = length ($insert);
			$q+=$len;
                  next;
		}
		my $pos = $1 if $string =~ /^(\d+)/;
		$len = $pos - $t;	
		if ($len !=0 || ($deleteflag eq 1 && $indeltype eq ">")) {
			$mdtag.=$len;
		}	
		$t+=$len;
		$q+=$len;
		if ($indeltype eq ">") {
			$mdtag.=$insert;
			$deleteflag=0;
		      $t+=1;
		      $q+=1;
		}
		if ($indeltype eq "-") {
			my $deletedbase = $2 if $string =~ /(\d+)\-([A-Za-z]+)/;
			if ($deleteflag == 0 ) {
				$mdtag.="^";
			}
			$mdtag.=$deletedbase;
			$deleteflag=1;
			$t+=1;
		}
	}
	$len = $rdlen - $q + 1;
	if ($len > 0) {
		$mdtag.="$len";
	}
#	print "In:$line\n";
#	print "MD: OLD => NEW\nMD: $oldmd => $mdtag\n\n";

	return $mdtag;
}

sub indeltype {
	my $string =  shift;
	my $insert="";
	my $indeltype;
               if ($string =~ /([A-Za-z]+)\>/) {
                        $indeltype=">";
                        $insert=$1;
                } elsif ($string =~ /\-/) {
                        $indeltype="-";
                } elsif ($string =~ /\+([A-Za-z]+)/) {
                        $indeltype="+";
                        $insert=$1;
                }
	 return ($indeltype,$insert);
	
}


sub cigar_method {
	my $line = shift;
	my $ref =shift;
	my $rdlen  = shift;
	my @variations = @$ref;
	my $string="";
	my $type="";
	my $t =1;
	my $q=1;
	my $indeltype="";
	my $cigar=  "";	
	my $insert = "";
	my $len=0;
	my @cig=();
	foreach $string (@variations) {
		next if $string =~  />/;
		my $pos = $1 if $string =~ /^(\d+)/;
		
		if ($string =~ /\+([A-Za-z]+)/) {	
			$indeltype="+";
			$insert = $1;
		}elsif ($string =~ /\-([A-Za-z]+)/) {
			$indeltype="-";
			$insert = $1;
		}
#print "$pos $indeltype $insert $t $q\n";	
		$len = $pos - $t;
		if ( $len > 0) {
			$cigar.=$len."M";
			push(@cig,$len."M");
		}
		$t+=$len;
		$q+=$len;

		if ($indeltype eq "-") {
			$cigar.="D";
			push(@cig,"D");
			$t++;
		}
		if ($indeltype eq "+") {
			$len = length ($insert);
			if ($len == 1) {
				$cigar.="I";
				push(@cig,"I");
			}
			if ($len > 1) {
				$cigar.=$len."I";
				push(@cig,$len."I")
			}
			$q+=$len;
		}
		$insert="";
	}
	$len= $rdlen - $q + 1;
	if ($len > 0) {
		$cigar.=$len."M"; 
		push(@cig,$len."M");
	}
	
      $cigar = newcigar($cigar,'D');
      $cigar = newcigar($cigar,'I');
	
	#print "$line\n";
	#print "c CIGAR:\t$cigar\n\n";
	return $cigar;

}


sub newcigar {
	my $cigar = shift;
	my $char = shift;
	my $new = "";
	my $copy = $cigar;
#print "$cigar\n";
	$copy =~ s/^($char+)/$1;/g;
#print "$copy\n";
	$copy =~ s/([^0-9$char])($char+)/$1;$2;/g;
#print "$copy\n";
	my @parts = split(/;/,$copy);
	my $el="";
	foreach $el (@parts) {
#print "$el\n";
		if ($el =~ /^$char+$/) {
			$new.=length($el).$char;
		}else {
			$new.=$el;
		}

	}
     return  $new;
}
