# Supplementary material for: An integrative variant analysis suite for whole exome next-generation sequencing data
Source: BMC Bioinformatics. 2012 Jan 12;13:8. doi: 10.1186/1471-2105-13-8 (PMC3292476; doi:10.1186/1471-2105-13-8)
Supplement: Additional file 3 — The Atlas2 Suite version 1.0. [file 1471-2105-13-8-S3.BZ2 › Atlas2_v1.0/SOLiD-SNP-caller/samtools/misc/psl2sam.pl]

#!/usr/bin/perl -w

# Author: lh3

# This script calculates a score using the BLAST scoring
# system. However, I am not sure how to count gap opens and gap
# extensions. It seems to me that column 5-8 are not what I am
# after. This script counts gaps from the last three columns. It does
# not generate reference skip (N) in the CIGAR as it is not easy to
# directly tell which gaps correspond to introns.

use strict;
use warnings;
use Getopt::Std;

my %opts = (a=>1, b=>3, q=>5, r=>2);
getopts('a:b:q:r:', \%opts);
die("Usage: psl2sam.pl [-a $opts{a}] [-b $opts{b}] [-q $opts{q}] [-r $opts{r}] <in.psl>\n") if (@ARGV == 0 && -t STDIN);

my @stack;
my $last = '';
my ($a, $b, $q, $r) = ($opts{a}, $opts{b}, $opts{q}, $opts{r});
while (<>) {
  next unless (/^\d/);
  my @t = split;
  my @s;
  my $cigar = '';
  if ($t[8] eq '-') {
	my $tmp = $t[11];
	$t[11] = $t[10] - $t[12];
	$t[12] = $t[10] - $tmp;
  }
  @s[0..4] = ($t[9], (($t[8] eq '+')? 0 : 16), $t[13], $t[15]+1, 0);
  @s[6..10] = ('*', 0, 0, '*', '*');
  $cigar .= $t[11].'H' if ($t[11]); # 5'-end clipping
  my @x = split(',', $t[18]);
  my @y = split(',', $t[19]);
  my @z = split(',', $t[20]);
  my ($y0, $z0) = ($y[0], $z[0]);
  my ($gap_open, $gap_ext) = (0, 0, 0);
  for (1 .. $t[17]-1) {
	my $ly = $y[$_] - $y[$_-1] - $x[$_-1];
	my $lz = $z[$_] - $z[$_-1] - $x[$_-1];
	if ($ly < $lz) { # del: the reference gap is longer
	  ++$gap_open;
	  $gap_ext += $lz - $ly;
	  $cigar .= ($y[$_] - $y0) . 'M';
	  $cigar .= ($lz - $ly) . 'D';
	  ($y0, $z0) = ($y[$_], $z[$_]);
	} elsif ($lz < $ly) { # ins: the query gap is longer
	  ++$gap_open;
	  $gap_ext += $ly - $lz;
	  $cigar .= ($z[$_] - $z0) . 'M';
	  $cigar .= ($ly - $lz) . 'I';
	  ($y0, $z0) = ($y[$_], $z[$_]);
	}
  }
  $cigar .= ($t[12] - $y0) . 'M';
  $cigar .= ($t[10] - $t[12]).'H' if ($t[10] != $t[12]); # 3'-end clipping
  $s[5] = $cigar;
  my $score = $a * $t[0] - $b * $t[1] - $q * $gap_open - $r * $gap_ext;
  $score = 0 if ($score < 0);
  $s[11] = "AS:i:$score";
  print join("\t", @s), "\n";
}
