# Supplementary material for: An integrative variant analysis suite for whole exome next-generation sequencing data
Source: BMC Bioinformatics. 2012 Jan 12;13:8. doi: 10.1186/1471-2105-13-8 (PMC3292476; doi:10.1186/1471-2105-13-8)
Supplement: Additional file 3 — The Atlas2 Suite version 1.0. [file 1471-2105-13-8-S3.BZ2 › Atlas2_v1.0/SOLiD-SNP-caller/samtools/misc/Makefile]

CC=			gcc
CXX=		g++
CFLAGS=		-g -Wall -O2 #-m64 #-arch ppc
CXXFLAGS=	$(CFLAGS)
DFLAGS=		-D_FILE_OFFSET_BITS=64
OBJS=		
PROG=		md5sum-lite md5fa maq2sam-short maq2sam-long wgsim
INCLUDES=	-I..
SUBDIRS=	.

.SUFFIXES:.c .o

.c.o:
		$(CC) -c $(CFLAGS) $(DFLAGS) $(INCLUDES) $< -o $@

all:$(PROG)

lib-recur all-recur clean-recur cleanlocal-recur install-recur:
		@target=`echo $@ | sed s/-recur//`; \
		wdir=`pwd`; \
		list='$(SUBDIRS)'; for subdir in $$list; do \
			cd $$subdir; \
			$(MAKE) CC="$(CC)" DFLAGS="$(DFLAGS)" CFLAGS="$(CFLAGS)" \
				INCLUDES="$(INCLUDES)" $$target || exit 1; \
			cd $$wdir; \
		done;

lib:

afs2:afs2.o
		$(CC) $(CFLAGS) -o $@ afs2.o -lm -lz -L.. -lbam

wgsim:wgsim.o
		$(CC) $(CFLAGS) -o $@ wgsim.o -lm

md5fa:md5.o md5fa.o md5.h ../kseq.h
		$(CC) $(CFLAGS) -o $@ md5.o md5fa.o -lz

md5sum-lite:md5sum-lite.o
		$(CC) $(CFLAGS) -o $@ md5sum-lite.o

md5sum-lite.o:md5.c md5.h
		$(CC) -c $(CFLAGS) -DMD5SUM_MAIN -o $@ md5.c

maq2sam-short:maq2sam.c
		$(CC) $(CFLAGS) -o $@ maq2sam.c -lz

maq2sam-long:maq2sam.c
		$(CC) $(CFLAGS) -DMAQ_LONGREADS -o $@ maq2sam.c -lz

md5fa.o:md5.h md5fa.c
		$(CC) $(CFLAGS) -c -I.. -o $@ md5fa.c

afs2.o:afs2.c ../bam.h
		$(CC) $(CFLAGS) -c -I.. -o $@ afs2.c

cleanlocal:
		rm -fr gmon.out *.o a.out *.exe *.dSYM $(PROG) *~ *.a

clean:cleanlocal-recur
