# Supplementary material for: An integrative variant analysis suite for whole exome next-generation sequencing data
Source: BMC Bioinformatics. 2012 Jan 12;13:8. doi: 10.1186/1471-2105-13-8 (PMC3292476; doi:10.1186/1471-2105-13-8)
Supplement: Additional file 3 — The Atlas2 Suite version 1.0. [file 1471-2105-13-8-S3.BZ2 › Atlas2_v1.0/SOLiD-SNP-caller/samtools/errmod.h]

#ifndef ERRMOD_H
#define ERRMOD_H

#include <stdint.h>

struct __errmod_coef_t;

typedef struct {
	double depcorr;
	struct __errmod_coef_t *coef;
} errmod_t;

errmod_t *errmod_init(float depcorr);
void errmod_destroy(errmod_t *em);

/*
	n: number of bases
	m: maximum base
	bases[i]: qual:6, strand:1, base:4
	q[i*m+j]: phred-scaled likelihood of (i,j)
 */
int errmod_cal(const errmod_t *em, int n, int m, uint16_t *bases, float *q);

#endif
