# Supplementary material for: An integrative variant analysis suite for whole exome next-generation sequencing data
Source: BMC Bioinformatics. 2012 Jan 12;13:8. doi: 10.1186/1471-2105-13-8 (PMC3292476; doi:10.1186/1471-2105-13-8)
Supplement: Additional file 3 — The Atlas2 Suite version 1.0. [file 1471-2105-13-8-S3.BZ2 › Atlas2_v1.0/SOLiD-SNP-caller/samtools/sample.h]

#ifndef BAM_SAMPLE_H
#define BAM_SAMPLE_H

#include "kstring.h"

typedef struct {
	int n, m;
	char **smpl;
	void *rg2smid, *sm2id;
} bam_sample_t;

bam_sample_t *bam_smpl_init(void);
int bam_smpl_add(bam_sample_t *sm, const char *abs, const char *txt);
int bam_smpl_rg2smid(const bam_sample_t *sm, const char *fn, const char *rg, kstring_t *str);
void bam_smpl_destroy(bam_sample_t *sm);

#endif
