# Supplementary material for: An integrative variant analysis suite for whole exome next-generation sequencing data
Source: BMC Bioinformatics. 2012 Jan 12;13:8. doi: 10.1186/1471-2105-13-8 (PMC3292476; doi:10.1186/1471-2105-13-8)
Supplement: Additional file 3 — The Atlas2 Suite version 1.0. [file 1471-2105-13-8-S3.BZ2 › Atlas2_v1.0/SOLiD-SNP-caller/samtools/sam_header.h]

#ifndef __SAM_HEADER_H__
#define __SAM_HEADER_H__

#ifdef __cplusplus
extern "C" {
#endif

	void *sam_header_parse2(const char *headerText);
	void *sam_header_merge(int n, const void **dicts);
	void sam_header_free(void *header);
	char *sam_header_write(const void *headerDict);   // returns a newly allocated string

	char **sam_header2list(const void *_dict, char type[2], char key_tag[2], int *_n);

	void *sam_header2tbl(const void *dict, char type[2], char key_tag[2], char value_tag[2]);
	const char *sam_tbl_get(void *h, const char *key);
	int sam_tbl_size(void *h);
	void sam_tbl_destroy(void *h);

#ifdef __cplusplus
}
#endif

#endif
