# Supplementary material for: An integrative variant analysis suite for whole exome next-generation sequencing data
Source: BMC Bioinformatics. 2012 Jan 12;13:8. doi: 10.1186/1471-2105-13-8 (PMC3292476; doi:10.1186/1471-2105-13-8)
Supplement: Additional file 3 — The Atlas2 Suite version 1.0. [file 1471-2105-13-8-S3.BZ2 › Atlas2_v1.0/SOLiD-SNP-caller/samtools/Makefile.mingw]

CC=			gcc.exe
AR=			ar.exe
CFLAGS=		-g -Wall -O2
DFLAGS=		-D_USE_KNETFILE -D_CURSES_LIB=2
KNETFILE_O=	knetfile.o
LOBJS=		bgzf.o kstring.o bam_aux.o bam.o bam_import.o sam.o bam_index.o	\
			bam_pileup.o bam_lpileup.o bam_md.o glf.o razf.o faidx.o \
			$(KNETFILE_O) bam_sort.o sam_header.o bam_reheader.o kprobaln.o
AOBJS=		bam_tview.o bam_maqcns.o bam_plcmd.o sam_view.o	\
			bam_rmdup.o bam_rmdupse.o bam_mate.o bam_stat.o bam_color.o	\
			bamtk.o kaln.o bam2bcf.o bam2bcf_indel.o errmod.o sample.o
BCFOBJS=	bcftools/bcf.o bcftools/fet.o bcftools/bcf2qcall.o bcftools/bcfutils.o \
			bcftools/call1.o bcftools/index.o bcftools/kfunc.o bcftools/ld.o \
			bcftools/prob1.o bcftools/vcf.o
PROG=		samtools.exe bcftools.exe
INCLUDES=	-I. -Iwin32
SUBDIRS=	.
LIBPATH=

.SUFFIXES:.c .o

.c.o:
		$(CC) -c $(CFLAGS) $(DFLAGS) $(INCLUDES) $< -o $@

all:$(PROG)

.PHONY:all lib clean cleanlocal
.PHONY:all-recur lib-recur clean-recur cleanlocal-recur install-recur

lib:libbam.a

libbam.a:$(LOBJS)
		$(AR) -cru $@ $(LOBJS)

samtools.exe:$(AOBJS) libbam.a $(BCFOBJS)
		$(CC) $(CFLAGS) -o $@ $(AOBJS) $(BCFOBJS) $(LIBPATH) -lm -L. -lbam -Lwin32 -lz -lcurses -lws2_32

bcftools.exe:$(BCFOBJS) bcftools/main.o kstring.o bgzf.o knetfile.o
		$(CC) $(CFLAGS) -o $@ $(BCFOBJS) bcftools/main.o kstring.o bgzf.o knetfile.o -lm -Lwin32 -lz -lws2_32

razip.o:razf.h
bam.o:bam.h razf.h bam_endian.h kstring.h sam_header.h
sam.o:sam.h bam.h
bam_import.o:bam.h kseq.h khash.h razf.h
bam_pileup.o:bam.h razf.h ksort.h
bam_plcmd.o:bam.h faidx.h bam_maqcns.h glf.h bcftools/bcf.h bam2bcf.h
bam_index.o:bam.h khash.h ksort.h razf.h bam_endian.h
bam_lpileup.o:bam.h ksort.h
bam_tview.o:bam.h faidx.h bam_maqcns.h
bam_maqcns.o:bam.h ksort.h bam_maqcns.h kaln.h
bam_sort.o:bam.h ksort.h razf.h
bam_md.o:bam.h faidx.h
glf.o:glf.h
sam_header.o:sam_header.h khash.h
bcf.o:bcftools/bcf.h
bam2bcf.o:bam2bcf.h errmod.h bcftools/bcf.h
bam2bcf_indel.o:bam2bcf.h
errmod.o:errmod.h

faidx.o:faidx.h razf.h khash.h
faidx_main.o:faidx.h razf.h

clean:
		rm -fr gmon.out *.o a.out *.exe *.dSYM razip bgzip $(PROG) *~ *.a *.so.* *.so *.dylib
