# Supplementary material for: An integrative variant analysis suite for whole exome next-generation sequencing data
Source: BMC Bioinformatics. 2012 Jan 12;13:8. doi: 10.1186/1471-2105-13-8 (PMC3292476; doi:10.1186/1471-2105-13-8)
Supplement: Additional file 3 — The Atlas2 Suite version 1.0. [file 1471-2105-13-8-S3.BZ2 › Atlas2_v1.0/SOLiD-SNP-caller/samtools/INSTALL]

System Requirements
===================

SAMtools depends on the zlib library <http://www.zlib.net>. Version 1.2.3+ is
preferred and with 1.2.3+ you can compile razip and use it to compress a FASTA
file. SAMtools' faidx is able to index a razip-compressed FASTA file to save
diskspace. Older zlib also works with SAMtools, but razip cannot be compiled.

The text-based viewer (tview) requires the GNU ncurses library
<http://www.gnu.org/software/ncurses/>, which comes with Mac OS X and most of
the modern Linux/Unix distributions. If you do not have this library installed,
you can still compile the rest of SAMtools by manually changing:
`-D_CURSES_LIB=1' to `-D_CURSES_LIB=0' at the line starting with `DFLAGS=', and
comment out the line starting with `LIBCURSES='.


Compilation
===========

Type `make' to compile samtools. If you have zlib >= 1.2.2.1, you can compile
razip with `make razip'.


Installation
============

Copy `samtools', `bcftools/bcftools' and other executables/scripts in `misc' to
a location you want (e.g. a directory in your $PATH). You may also copy
`samtools.1' and `bcftools/bcftools.1' to a directory in your $MANPATH such
that the `man' command may find the manual.
