# Supplementary material for: An integrative variant analysis suite for whole exome next-generation sequencing data
Source: BMC Bioinformatics. 2012 Jan 12;13:8. doi: 10.1186/1471-2105-13-8 (PMC3292476; doi:10.1186/1471-2105-13-8)
Supplement: Additional file 3 — The Atlas2 Suite version 1.0. [file 1471-2105-13-8-S3.BZ2 › Atlas2_v1.0/SOLiD-SNP-caller/SOLiD-SNP-caller.cpp]

#include <algorithm>
#include <iostream>
#include <stdint.h>
#include <cstdlib>
#include <cstring>
#include <fstream>
#include <sstream>
#include <vector>
#include <utility>
#include <cmath>
#include "sam.h"
#include "faidx.h"


using namespace std;

bool sort_pair (pair <char, int> a, pair <char, int> b) { return (a.second > b.second);}
//sum
float sum(vector <float> x){
    float y = 0;
    for ( unsigned i=0; i < x.size(); i++ )
        y += x[i];
    return y;
}
//mean
float mean(vector <float> x){
    float y = 0;
    for ( unsigned i=0; i < x.size(); i++ )
        y += x[i];
    y = (float)y/x.size();
    return y;
}
//sample standard variance
float s_var(vector <float> x){
    float u = mean(x);
    float s = 0;
    for (unsigned i=0; i < x.size(); i++)
        s += pow((x[i] - u),2);
    return sqrt(s/(x.size()-1));
}

typedef struct {
    int beg, end;
    samfile_t *in;
    faidx_t *fai;
    unsigned ref_tid;
    char *ref;
} tmpstruct_t;

typedef struct {
  int length, qpos, dist3, cm, qual;
  char base;
  bool flag, strand_dir;
  float mean_nqs_5;
} solid_read_t;

// callback for bam_fetch()
static int fetch_func(const bam1_t *b, void *data) {
    bam_plbuf_t *buf = (bam_plbuf_t*)data;
    bam_plbuf_push(b, buf);
    return 0;
}

//Evaluate SOLiD base call quality
static solid_read_t base_evaluation(const bam_pileup1_t read) {
    solid_read_t solid_var;
    solid_var.length = read.b->core.l_qseq;  // read length 
    solid_var.strand_dir = bam1_strand(read.b); // read strand direction
    solid_var.qpos = read.qpos; // position on read, 0-based
    solid_var.base = bam_nt16_rev_table[bam1_seqi(bam1_seq(read.b), read.qpos)];  // base
    
    if (bam_aux_get(read.b,"OQ") == NULL) solid_var.qual = bam1_qual(read.b)[read.qpos]; // base OQ
    else  solid_var.qual = bam_aux2Z(bam_aux_get(read.b,"OQ"))[read.qpos]-33; // base qual score

    // calculate dist3'
    if (bam1_strand(read.b) == 0)  solid_var.dist3 = solid_var.length - solid_var.qpos - 1;  else solid_var.dist3 = solid_var.qpos; 
    solid_var.cm = bam_aux2i(bam_aux_get(read.b,"CM")); // calculate CM 
    // Mask color correction bases
    if (solid_var.qual < 18 || solid_var.dist3 == 0) solid_var.flag = 1; else solid_var.flag = 0;
        // Average neighboring quality score
    vector <float> nqs_5;
    for (int i=(-1)*(5<=read.qpos?5:read.qpos); i<= (5<=(solid_var.length-read.qpos-1)?5:(solid_var.length-read.qpos-1)); i++){
        if (bam_aux_get(read.b,"OQ") == NULL) nqs_5.push_back(bam1_qual(read.b)[read.qpos + i]);
        else nqs_5.push_back(bam_aux2Z(bam_aux_get(read.b,"OQ"))[read.qpos + i]-33);
    }
    solid_var.mean_nqs_5 = mean(nqs_5);
    //  solid_var.pb = exp(solid_var.logit)/(1+exp(solid_var.logit));
    return solid_var;
}

// callback for bam_plbuf_init()
static int pileup_func(uint32_t tid, uint32_t pos, int n, const bam_pileup1_t *pl, void *data){
    tmpstruct_t *tmp = (tmpstruct_t*)data;
    // update reference seq when necessary
    if (tmp->fai && tid != tmp->ref_tid) {
        free(tmp->ref);
        tmp->ref = faidx_fetch_seq(tmp->fai, tmp->in->header->target_name[tid], 0, 0x7fffffff, (int*)tmp->in->header->target_len);
        tmp->ref_tid = tid;
    }
    
    //format all reference base to upcase
    char ref_base = tmp->ref[pos];
    if (ref_base > 90) ref_base -= 32;
    
    if ((int)pos >= tmp->beg && (int)pos < tmp->end && tmp->ref[pos] != 'N' && n < 1024) {
        int count_filtered_map, count_filtered_aln; count_filtered_map = count_filtered_aln = 0;
        vector <solid_read_t> solid_site;
        pair <char,int> count_A ('A', 0); pair <char,int> count_C ('C', 0); pair <char,int> count_G ('G', 0); pair <char,int> count_T ('T', 0); 
        // First iteration over reads to determine major variant
        for (int i=0; i<n; i++) {
            if (pl[i].is_del == 1 || pl[i].is_refskip ==1) {
                continue;
            }
            //mapping quality filter
            if (pl[i].b->core.qual < 255) {
                count_filtered_map += 1;
                continue;
            }
            //alignment quality filter: no more than 3 mutation events in a 50bp read
            unsigned  num_ins=0, num_del=0, num_mismatch=0, length_ins=0, length_del=0;
            unsigned  nm = bam_aux2i(bam_aux_get(pl[i].b,"NM"));
            unsigned  *cigar = bam1_cigar(pl[i].b);
            for (unsigned  j = 0; j < pl[i].b->core.n_cigar; ++j) {
                unsigned  l = cigar[j]>>4, op = cigar[j]&0xf;
                if (op == BAM_CDEL) {num_del += 1; length_del += l;}
            }
            num_mismatch = nm - length_del - length_ins;
            if (num_mismatch + num_ins + num_del >= 3) {count_filtered_aln += 1; continue;}
            
            char current_base = bam_nt16_rev_table[bam1_seqi(bam1_seq(pl[i].b), pl[i].qpos)];
            if  (current_base != ref_base) {
                switch (current_base) {
                case 'A': count_A.second += 1; break;
                case 'C': count_C.second += 1; break;
                case 'G': count_G.second += 1; break;
                case 'T': count_T.second += 1; break;
                }
            }
            solid_site.push_back(base_evaluation(pl[i]));
        }
        if (solid_site.size()>=6){
            //determine major variant allele
            char major_variant='.';
            vector < pair<char, int> > allele_count;
            allele_count.push_back(count_A); allele_count.push_back(count_C); allele_count.push_back(count_G); allele_count.push_back(count_T);
            sort(allele_count.begin(), allele_count.end(), sort_pair);
            //choose the non-ref allele which having most reads
            if (allele_count[0].second > 0 && allele_count[0].second > allele_count[1].second) major_variant = allele_count[0].first;
            allele_count.clear();

            //Second iteration over reads to detect Sn_strandP sites
            int count_other;
            vector <float> ref_pos, var_pos, ref_dist3, var_dist3, ref_cm, var_cm, ref_qual, var_qual;
            vector <float> ref_nqs_5, var_nqs_5;
            int ref_flag = 0; int var_flag = 0;
            int ref_strand_plus = 0; int var_strand_plus = 0;
            
            
            for (unsigned int i=0; i<solid_site.size(); i++ ) {
                if (solid_site[i].base == ref_base) {
                    ref_dist3.push_back(solid_site[i].dist3);
                    ref_pos.push_back(solid_site[i].qpos);
                    ref_cm.push_back(solid_site[i].cm);
                    ref_qual.push_back(solid_site[i].qual);
                    ref_nqs_5.push_back(solid_site[i].mean_nqs_5);
                    if (solid_site[i].strand_dir == 0) ref_strand_plus += 1;
                    if (solid_site[i].flag == 1) ref_flag += 1;
                    }
                else if (solid_site[i].base == major_variant) {
                    var_dist3.push_back(solid_site[i].dist3);
                    var_pos.push_back(solid_site[i].qpos);
                    var_cm.push_back(solid_site[i].cm);
                    var_qual.push_back(solid_site[i].qual);
                    var_nqs_5.push_back(solid_site[i].mean_nqs_5);
                    if (solid_site[i].strand_dir == 0) var_strand_plus += 1;
                    if (solid_site[i].flag == 1) var_flag += 1;
                    }
                else count_other += 1;
            }
            
            string genotype;
            float logit=-1000;
            
            if (ref_cm.size() + var_cm.size() - ref_flag >= 6){
            if (var_cm.size() < 2) genotype = "0/0";
            else {
                float ref_var_ratio = (float)ref_cm.size()/(float)var_cm.size();
                bool single_strand = (var_cm.size()==var_strand_plus || var_strand_plus ==0)?0:1;
                logit = -19.2 + (-0.478) * ref_var_ratio + 0.237 * mean(var_nqs_5) + 4.520 * single_strand + 0.544 * mean(var_dist3) + 0.0824 * mean(var_qual) + (-0.00780) * mean(var_nqs_5) * mean(var_dist3) + (-0.112) * mean(var_dist3) * single_strand;
                if (logit < 0) genotype = "0/0";
                else if ((float)var_cm.size()/(ref_cm.size() + var_cm.size() - ref_flag) < 0.1) genotype = "0/0";
                else if ((float)var_cm.size()/(ref_cm.size() + var_cm.size() - ref_flag) >= 0.8) genotype = "1/1";
                else genotype = "0/1";
            }
            
            if (genotype != "0/0") {       
                cout << tmp->in->header->target_name[tid] << "\t" <<  pos + 1 << "\t" << "." << "\t" << ref_base << "\t" << major_variant << "\t" << exp(logit)/(1+exp(logit)) << "\t";
                cout << "PASS"  <<  "\t"  <<  "." << "\t" ; 
                cout << "GT:GQ:VR:RR:DP" << "\t" << genotype << ":" << "." <<  ":" << var_cm.size() << ":" << ref_cm.size() - ref_flag << ":" << ref_cm.size() + var_cm.size() - ref_flag << "\n";
            }
            }
            solid_site.clear();
        }
   }
    return 0;
}

int main(int argc, char *argv[]){
    tmpstruct_t tmp;
    if (argc < 3) {
        fprintf(stderr, "SOLiD-SNP-caller is designed for calling SNP in BFAST mapped SOLiD data\nUsage: SOLiD-SNP-caller <in.bam> <ref.fa> [.bed  region]\n");
        return 1;
    }
    tmp.beg = 0; tmp.end = 0x7fffffff;
    tmp.in = samopen(argv[1], "rb", 0);
    tmp.fai = fai_load(argv[2]);
    tmp.ref = faidx_fetch_seq(tmp.fai, tmp.in->header->target_name[0], 0, 0x7fffffff, (int*)tmp.in->header->target_len);
    if (tmp.in == 0) {
        fprintf(stderr, "Fail to open BAM file %s\n", argv[1]);
        return 1;
    }
    if (argc == 3) { //iteration over all sites if no bed file is given
        sampileup(tmp.in, -1, pileup_func, &tmp);
    } else { //iteration over sites in bed file regions
        int ref;
        bam_index_t *idx;
        bam_plbuf_t *buf;
        idx = bam_index_load(argv[1]); // load BAM index
        if (idx == 0) {
            fprintf(stderr, "BAM indexing file is not available.\nUsage: samtools index [in.bam]");
            return 1;
        }
        string line_buf, chr,  pos_s, pos_e, region;
        ifstream fi(argv[3]);
        for(getline(fi,	line_buf); !fi.eof(); getline(fi, line_buf)) if(line_buf.size()&&line_buf[0]!='#'){
            istringstream si(line_buf);
            si >> chr >> pos_s >> pos_e;
            stringstream bed_region;
            bed_region << chr << ":" << atoi(pos_s.c_str())+1 << "-" << pos_e;
            region = bed_region.str();
            bam_parse_region(tmp.in->header, region.data(), &ref, &tmp.beg, &tmp.end); // parse samtools format region line
            if (ref < 0) {
                fprintf(stderr, "Invalid region %s\n",line_buf.data());
                return 1;
            }
            buf = bam_plbuf_init(pileup_func, &tmp); // initialize pileup
            bam_fetch(tmp.in->x.bam, idx, ref, tmp.beg, tmp.end, buf, fetch_func);
            bam_plbuf_push(0, buf); // finalize pileup
        }
        bam_index_destroy(idx);
        bam_plbuf_destroy(buf);
    }
    samclose(tmp.in);
    free(tmp.ref);
    free(tmp.fai);
    return 0;
}
