# Supplementary material for: An integrative variant analysis suite for whole exome next-generation sequencing data
Source: BMC Bioinformatics. 2012 Jan 12;13:8. doi: 10.1186/1471-2105-13-8 (PMC3292476; doi:10.1186/1471-2105-13-8)
Supplement: Additional file 3 — The Atlas2 Suite version 1.0. [file 1471-2105-13-8-S3.BZ2 › Atlas2_v1.0/SOLiD-SNP-caller/Makefile]

all: ./samtools/libbam.a SOLiD-SNP-caller
	@echo; echo \# completed; echo;
./samtools/libbam.a:
	(cd ./samtools; make libbam.a)
SOLiD-SNP-caller:./samtools/libbam.a SOLiD-SNP-caller
	g++ -g -Wall -O2 -I./samtools SOLiD-SNP-caller.cpp -o $@ -L./samtools -lbam -lm -lz 
clean:
	(rm -fr SOLiD-SNP-caller; cd ./samtools; make clean)
