# Supplementary material for: An integrative variant analysis suite for whole exome next-generation sequencing data
Source: BMC Bioinformatics. 2012 Jan 12;13:8. doi: 10.1186/1471-2105-13-8 (PMC3292476; doi:10.1186/1471-2105-13-8)
Supplement: Additional file 3 — The Atlas2 Suite version 1.0. [file 1471-2105-13-8-S3.BZ2 › Atlas2_v1.0/Atlas-SNP2/Auxiliary/Atlas-SNP-Mapper/atlas-mapper.rb]

=begin

  *Name: atlas-mapper.rb
  *Description:
  *Authors: Yufeng Shen, Zhengzheng Wan, Cristian Coarfa and Fuli Yu @ BCM - Human Genome Sequencing Center
  *Date:  07/29/2009

=end


# do blat and cross_match

require 'getoptlong'

opts = GetoptLong.new(
    ["--reference", "-r", GetoptLong::REQUIRED_ARGUMENT],
    ["--query", "-q", GetoptLong::REQUIRED_ARGUMENT],
#    ["--output", "-o", GetoptLong::OPTIONAL_ARGUMENT],
    ["--minscore", "-m", GetoptLong::OPTIONAL_ARGUMENT],
    ["--cutoff", "-c", GetoptLong::OPTIONAL_ARGUMENT],
    ["--blat", "-b", GetoptLong::OPTIONAL_ARGUMENT],
    ["--crossmatch", "-x", GetoptLong::OPTIONAL_ARGUMENT],
    ["--oneOff", "-n", GetoptLong::OPTIONAL_ARGUMENT],
    ["--minIdentity", "-i", GetoptLong::OPTIONAL_ARGUMENT],
    ["--minmatchRatio", "-t", GetoptLong::OPTIONAL_ARGUMENT],
    ["--masklevel", "-l", GetoptLong::OPTIONAL_ARGUMENT],
    ["--help", "-h", GetoptLong::NO_ARGUMENT],
    ["--xmOnly", "-z", GetoptLong::NO_ARGUMENT],
    ["--blatOnly","-a", GetoptLong::NO_ARGUMENT],
    ["--noparse","-e", GetoptLong::NO_ARGUMENT],
    ["--short", "-s", GetoptLong::NO_ARGUMENT],
    ["--debug", "-g", GetoptLong::NO_ARGUMENT],
    ["--alignments", "-d", GetoptLong::NO_ARGUMENT]
)

optHash = {}
opts.each do |opt, arg|
  optHash[opt] = arg
end

if optHash.key?("--help") or !optHash.key?("--reference") or !optHash.key?("--query")
  $stderr.puts "Usage: ruby __.rb -q query.fasta -r reference.fasta [-t minMatchRatio -m minscore -c cutoff] [-b path_to_blat -x path_to_cross_match]  [-n 1 -i minIdentity_blat] [-z] [--short] [-a]"
  $stderr.puts "  note: cutoff is the percentage for best hit cutoff, default 0.995"
  $stderr.puts "        -a   run blat and blat parsing only -- skip the cross_match step"
  $stderr.puts "        -z   run cross_match only -- must run with -a first in a separate step.   The -a and -z options are useful to separate the two steps for logistical reasons."
  $stderr.puts "      -t min matching ratio. Default 0.85.  -- definition: matching bases / read size, according to blat result. The reads with smaller ratio will be discarded because they are very likely to be from other copies of repeats or paralogs."
  exit
end

fa = optHash["--query"]
reffa = optHash["--reference"]

if optHash.key?("--oocCut")
  oocCut = optHash["--oocCut"].to_i
else
  oocCut = 1024
end

if optHash.key?("--blat")
  blat = File.expand_path(optHash["--blat"])
else
  blat = "blat"
  tryblat = `which blat`
  if tryblat =='' # no blat found in the PATH                                                                          
    $stderr.puts "Failed to find BLAT: quit the program. Please make sure BLAT is installed in the system and you have put the path to BLAT in $PATH of your shell environment."
    exit;
  end
end

if optHash.key?("--crossmatch")
  crossMatch = File.expand_path(optHash["--crossmatch"])
else
  crossMatch = "cross_match"
  tryblat = `which cross_match`
  if tryblat =='' # no blat found in the PATH                                                                          
    $stderr.puts "Failed to find cross_match: quit the program. Please make sure cross_match is installed in the system and you have put the path to cross_match in $PATH of your shell environment."
    exit;
  end

end

# from cross_match document:
# -masklevel 80         
# (cross_match only). A match is reported only if at least (100 -
# masklevel)% of the bases in its "domain" (the part of the query that
# is aligned) are not contained within the domain of any higher-scoring
# match.
# Special cases:
#    -masklevel 0     report only the single highest scoring match for each query 
#    -masklevel 100   report any match whose domain is not completely contained
#                         within a higher scoring match
#    -masklevel 101   report all matches

if optHash.key?("--masklevel")
  $masklevel = optHash["--masklevel"]
else
  $masklevel = 20
end

if optHash.key?("--minscore")
  $minscore = optHash["--minscore"].to_i
else
  $minscore = 30
end

if optHash.key?("--cutoff")
  $cutoff = optHash["--cutoff"].to_f
else
  $cutoff = 0.995
end 


if optHash.key?("--oneOff")
  $oneOff = optHash["--oneOff"].to_i
else
  $oneOff = 0
end

if optHash.key?("--minIdentity")
  $minIdentity = optHash["--minIdentity"].to_f
else
  $minIdentity = 90
end

if optHash.key?("--minmatchRatio")
  $minmatchRatio = optHash["minmatchRatio"].to_f
else
  $minmatchRatio = 0.85
end

kmer = 11
$unitSize = 100000

$index = {}
$reflist = {}
$outlist  = {}

tempDir = File.dirname(File.expand_path(fa)) + "/Mapping_of_" + File.basename(fa)
package = File.dirname(File.expand_path($0))

# get absolute path for the reference file
absref = File.expand_path(reffa) 
absquery = File.expand_path(fa)
xmoutfile = File.expand_path(tempDir) + '/cross_match.vs.ref'


envDir = absref + '.Env4mapping/'

# read meta information from ref env
refdivs = []
File.new(envDir+"meta.info").each do |line|
  if line=~ /^pieceLength\s+(\d+)/
    $unitSize = $1.to_i
  elsif line=~ /^division\s+(\S+)/
    refdivs << $1
  end
end

system("mkdir #{tempDir}") unless File.directory?(tempDir)

Dir.chdir(tempDir)
blatPsl = "blat.psl"
oocfile = envDir + "11mer.ooc"
bestHits = blatPsl + ".best_hits"

if !optHash.key?("--xmOnly")
  # do BLAT

  $stderr.puts "\nDoing BLAT"

  
  # options: 1. ooc, 2. oneOff, 3. minIdentity
  ## -oneOff=0 default, 

  
  # clean dir
  system("rm -rf #{blatPsl}") if File.exist?(blatPsl)
  system("rm -rf #{blatPsl}.gz") if File.exist?(blatPsl + ".gz")
  

  
  # refs.each do |refDivFa|
  refdivs.each do |refdiv|
    refDivFa = envDir + "ref_divisions/" + refdiv
    #   refDivFa.chomp!
    pslf = "temp.psl"

## for some unknown reason, blat -oneOff=0 doesn't work in the way as described, it's much slower than without this option. 
    if $oneOff == 1
      cmd = "#{blat} #{refDivFa} #{absquery} -ooc=#{oocfile} -oneOff=#{$oneOff} -minIdentity=#{$minIdentity} #{pslf}"
    else
      cmd = "#{blat} #{refDivFa} #{absquery} -ooc=#{oocfile} -minIdentity=#{$minIdentity}  #{pslf}"
    end
    $stderr.puts cmd
    system(cmd)
    $stderr.puts " .. done"
    system("cat #{pslf} >> #{blatPsl} ")
    system("rm -rf #{pslf}")
  end

  # get best hit
  if !optHash.key?("--noparse")
    $stderr.puts "\nPicking best hits"
    cmd = "ruby #{package}/pick_best_hits_from_BLAT_psl.rb #{blatPsl} #{$cutoff} > #{bestHits}"
    system(cmd)
  end
# could be forked to a new process
  if !File.exist?(blatPsl + '.gz')
    Process.fork { system("gzip #{blatPsl}"); }
  end
end

if optHash.key?("--blatOnly")
  exit
end


# reading the ref environment 
refindexFile = envDir + 'fragments.index'
File.new(refindexFile, 'r').each do |line|
  cols = line.split(/\s+/)
  refName,s,e,layer,ff = cols[0],cols[1].to_i,cols[2].to_i,cols[3],cols[4]
  $index[refName] = {} unless $index.key?(refName)
  # puts "#{refName}\t#{s}\t#{e}\t#{layer}\t#{ff}"
  $index[refName][s] = layer + '/' + ff
end


# # group reads 
# according to BLAT psl output
$readMap = {}
File.new(bestHits,"r").each do |line|
  cols = line.split(/\s+/)
  next if cols.size < 11 
  flag = cols[-1]
  next if flag == 'repeat' or cols[4].to_i < cols[1].to_i * $minmatchRatio

  readName, refName, tstart = cols[0], cols[2], cols[7].to_i
  next unless $index.key?(refName)
  
  start = (tstart / $unitSize ).to_i * $unitSize + 1
  
  reffile = envDir + 'ref_pieces/' + $index[refName][start]
  
  readfile = File.basename(reffile) + '.reads'
  $reflist[readfile] = reffile
  $readMap[readName] = readfile
  $outlist[readfile] = ''  unless $outlist.key?(readfile)

end

xmDir = "Temp4xm" 

system("rm -rf #{xmDir}") if File.exist?(xmDir)

system("mkdir #{xmDir}") 
xmDirabs = File.expand_path(xmDir)
Dir.chdir(xmDir)

$stderr.puts "Distribute read sequences"

xmo = File.new(xmoutfile, 'w')

def readFasta(ff, str)
  flag =0
  readfile = ''
  
  # distribute fasta files
  File.new(ff, 'r').each do |line|
    if line=~ /^>(\S+)/
      name = $1
      if $readMap.key?(name)
        readfile = $readMap[name] 
        flag = 1
        str[readfile] << line
      else
        flag = 0
      end
    elsif flag == 1
      str[readfile] << line
    end
  end
end

readFasta(absquery, $outlist)

$outlist.each_key do |readfile|
  faname = readfile+'.fa'
#   $stderr.puts faname
  faout = File.new(faname, 'w')
  faout.puts $outlist[readfile]
  faout.close
  $outlist[readfile] = ''
end

# distribution quality files

qualfile = absquery + '.qual'
## $stderr.puts qualfile
if File.exist?(qualfile)
  readFasta(qualfile, $outlist)
  
  $outlist.each_key do |readfile|
    faout = File.new(readfile+'.fa.qual', 'w')
    faout.puts $outlist[readfile]
    faout.close
    $outlist[readfile] = ''
  end
end

$stderr.puts "\nDoing cross_match"
str = ''
# xm= ''
$outlist.each_key do |readfile|

  readf4shell = readfile.gsub('|', '\|')
  
  reffile = $reflist[readfile].gsub('|', '\|')
  
  if optHash.key?("--short")
    # for short reads
    #  -bandwidth 6 -gap_init -2 -penalty -1 -gap_ext -1 -raw  -masklevel 101
    str <<  `#{crossMatch} #{readf4shell}.fa #{reffile} -minscore #{$minscore} -bandwidth 6 -gap_init -2 -penalty -1 -gap_ext -1 -raw  -masklevel 101 -discrep_lists  2>/dev/null`
  else
    str << `#{crossMatch} #{readf4shell}.fa #{reffile} -minscore #{$minscore} -masklevel #{$masklevel} -raw -discrep_lists 2>/dev/null`
 
    #    $stderr.puts "done with #{readf4shell}.fa "
  end
end
xmo.puts str.scan(/\d+\s+\S+\s+\S+\s+\S+\s+\S+\s+\d+\s+\d+\s+\(\d+\).*|^\s[S|D|I]\S*\s+\d+\s+\S+\(\d+\).*/)

xmo.close


if !optHash.key?("--debug")
  system("rm -rf #{xmDirabs}")
end
