# Supplementary material for: An integrative variant analysis suite for whole exome next-generation sequencing data
Source: BMC Bioinformatics. 2012 Jan 12;13:8. doi: 10.1186/1471-2105-13-8 (PMC3292476; doi:10.1186/1471-2105-13-8)
Supplement: Additional file 3 — The Atlas2 Suite version 1.0. [file 1471-2105-13-8-S3.BZ2 › Atlas2_v1.0/vcfPrinter/pileup.rb]

require 'pileup_variant.rb'


class Pileup

	attr_accessor :pileup

	def initialize(hasPileup=false, *args)
		@pileup = Hash.new()
		if hasPileup
			output = File.open(args[0],'r')
			output.each_line do |out|
			pileupObj = PileupLine.new(out)
			@pileup[pileupObj.pos]=pileupObj
			end
		else
			puts "samtools pileup -l #{args[1]} -f #{args[2]} #{args[0]}"
			`samtools pileup -l #{args[1]} -f #{args[2]} #{args[0]}`.each_line do |out|
			pileupObj = PileupLine.new(out)
			@pileup[pileupObj.pos]=pileupObj
			end
		end
    	end
end
