# Supplementary material for: An integrative variant analysis suite for whole exome next-generation sequencing data
Source: BMC Bioinformatics. 2012 Jan 12;13:8. doi: 10.1186/1471-2105-13-8 (PMC3292476; doi:10.1186/1471-2105-13-8)
Supplement: Additional file 3 — The Atlas2 Suite version 1.0. [file 1471-2105-13-8-S3.BZ2 › Atlas2_v1.0/vcfPrinter/pileupSiteInfo.rb]

#!/usr/bin/python

class SiteInfo

	def initialize(pileupSiteInfoLine)
		@siteInfoLine=pileupSiteInfoLine
	end

	def reference_depth_snp
		return @siteInfoLine.count(".,").to_i
	end 

	def reference_depth_indel
		vars=@siteInfoLine.scan(/([\w|\W])([+|-])([0-9])+[ACGTNacgtn]/)
		totalRef = @siteInfoLine.count(".,").to_i
		return totalRef if vars.length == 0
		vars.each do |var|
			totalRef=totalRef - 1 if [',', '.'].include?(var[0])
		end
		return totalRef
	end

end 
