# Supplementary material for: An integrative variant analysis suite for whole exome next-generation sequencing data
Source: BMC Bioinformatics. 2012 Jan 12;13:8. doi: 10.1186/1471-2105-13-8 (PMC3292476; doi:10.1186/1471-2105-13-8)
Supplement: Additional file 3 — The Atlas2 Suite version 1.0. [file 1471-2105-13-8-S3.BZ2 › Atlas2_v1.0/vcfPrinter/vcf.rb]

require 'vcf_variant.rb'

class Vcf

	attr_accessor :vcf

	def initialize(vcfFile)
		@vcf = Hash.new
		File.open(vcfFile, 'r').each_line do |line|
		if line =~ /^#/
 	                next
                else
			vcfObj = VcfLine.new(line)
			@vcf[vcfObj.uniqPos]=vcfObj
		end
		end
	end
end
