# Supplementary material for: An integrative variant analysis suite for whole exome next-generation sequencing data
Source: BMC Bioinformatics. 2012 Jan 12;13:8. doi: 10.1186/1471-2105-13-8 (PMC3292476; doi:10.1186/1471-2105-13-8)
Supplement: Additional file 3 — The Atlas2 Suite version 1.0. [file 1471-2105-13-8-S3.BZ2 › Atlas2_v1.0/vcfPrinter/sample.rb]

require 'pileup.rb'
require 'vcf.rb'

class Sample
	
	attr_reader :name, :pileup, :vcf

	def initialize(name, vcfFile)
		@name=name
		#@pileup = Pileup.new(bamFile, bedFile, reference)
		@vcf = Vcf.new(vcfFile)
		@pileupExist=false
	end

	def generatePileup(bamFile,bedFile,reference)
		puts "#{bamFile}\n#{bedFile}\n#{reference}"
		@pileup = Pileup.new(false,bamFile, bedFile, reference)
		@pileupExist=true
	end

	def createPileup(pileupFile)
		@pileup = Pileup.new(true,pileupFile)
	end

	def hasPileup
		return @pileupExist
	end

end
