# Supplementary material for: An integrative variant analysis suite for whole exome next-generation sequencing data
Source: BMC Bioinformatics. 2012 Jan 12;13:8. doi: 10.1186/1471-2105-13-8 (PMC3292476; doi:10.1186/1471-2105-13-8)
Supplement: Additional file 3 — The Atlas2 Suite version 1.0. [file 1471-2105-13-8-S3.BZ2 › Atlas2_v1.0/vcfPrinter/pileup_variant.rb]

require 'pileupSiteInfo.rb'

class PileupLine

	attr_reader :chr, :coor, :refBase, :pos, :format, :total_depth

	def initialize(line)
		@values = line.strip.split("\t")
		@chr = @values[0]
		@coor = @values[1]
		@refBase = @values[2]
		@pos = "#{@chr}_#{@coor}"
		@format = "GT:VR:RR:DP:GQ"
		@total_depth = @values[3].to_i
		#@ref_depth = values[4].count(".,").to_i
	end

	def ref_depth_snp
                siteObj=SiteInfo.new(@values[4])
                return siteObj.reference_depth_snp
        end

        def ref_depth_indel
                siteObj=SiteInfo.new(@values[4])
                return siteObj.reference_depth_indel
        end

	def genotype
		return './.'
	end

	def var_depth
		return '.'
	end

	def genotype_qual
		return '.'
	end

	def genotype_filter
		return '.'
	end

	def genotypeInfo(varType)
                if varType=='SNP'
                        return "#{self.genotype}:#{self.var_depth}:#{self.ref_depth_snp}:#{@total_depth}:#{self.genotype_qual}:#{self.genotype_filter}"
                else
                        return "#{self.genotype}:#{self.var_depth}:#{self.ref_depth_indel}:#{@total_depth}:#{self.genotype_qual}:#{self.genotype_filter}"
                end
        end

end
