# Supplementary material for: An integrative variant analysis suite for whole exome next-generation sequencing data
Source: BMC Bioinformatics. 2012 Jan 12;13:8. doi: 10.1186/1471-2105-13-8 (PMC3292476; doi:10.1186/1471-2105-13-8)
Supplement: Additional file 3 — The Atlas2 Suite version 1.0. [file 1471-2105-13-8-S3.BZ2 › Atlas2_v1.0/vcfPrinter/vcfPrinter.rb]

#!/usr/bin/ruby

$:.unshift File.join(File.dirname(__FILE__),'.')
require 'getoptlong'
require 'tempfile'
require 'vcf_variant.rb'
require 'sample.rb'
require 'fileutils'
require 'makeSiteFile.rb'

#This class reads in per sample vcf files generated from Atlas-SNP, Atlas-Indel and  out multi-sample VCF file

class VcfPrinter
	def initialize(vcf_files, out_file)
		@samples = Hash.new
		@variants = Hash.new
		puts Time.now.ctime
		siteFileObj = MakeSiteFile.new(vcf_files, out_file, $ARGS['pass'])
		puts Time.now.ctime
		@samples = siteFileObj.samples
		@variants = siteFileObj.variants
		#puts "Number of Samples: #{@samples.length}"
		#puts "Number of Variants: #{@variants.length}"
	end

	def print(outfile)
	#for each sample loop through variants at the end of each sample add a column to the outfile
	if $ARGS['noPileup']
		@samples.each do |sampleName, vcfFile|
                sample = Sample.new(sampleName, vcfFile)
		tmpFile = Tempfile.new('tmp')
		puts "Processing #{sample.name}"
		File.open(outfile,"r").each_line do |line|
			if line =~ /^#/
			tmpFile.puts(line)
			else
        	        var = VcfLine.new(line)
			begin	
				tmpFile.puts("#{line.strip}\t#{sample.vcf.vcf[var.uniqPos].genotypeInfo}")
			rescue
				tmpFile.puts("#{line.strip}\t./.:.:.:.:.:.")
			end
			end
		end
		tmpFile.close()
                FileUtils.mv(tmpFile.path, outfile)
		end

	else
		if $ARGS['hasPileup']
			pileups = Hash.new
			$ARGS['pileups'].each do |pileup|
			next if fileDoesNotCheckout(pileup, 'pileup')
			pileups[File.basename(pileup, '.pileup')]=pileup
			end
			@samples.each do |sampleName, vcfFile|
				sample = Sample.new(sampleName, vcfFile)
				sample.createPileup(pileups[sampleName])
				tmpFile = Tempfile.new('tmp')
				puts "Processing #{sample.name}"
				File.open(outfile,"r").each_line do |line|
                                        if line =~ /^#/
					tmpFile.puts(line)
					else
                                        var = VcfLine.new(line)
                                        #if !sample.vcf.vcf[var.uniqPos].nil?
					begin
					tmpFile.puts("#{line.strip}\t#{sample.vcf.vcf[var.uniqPos].genotypeInfo}")
					rescue
                                        	begin
							if ifSNP(var.refBase, var.altBase)
                                                	tmpFile.puts("#{line.strip}\t#{sample.pileup.pileup[var.pos].genotypeInfo('SNP')}")
							else
							tmpFile.puts("#{line.strip}\t#{sample.pileup.pileup[var.pos].genotypeInfo('INDEL')}")
							end
	                                        rescue
							tmpFile.puts("#{line.strip}\t./.:0:0:0:.:.")
						end
					end
					end
				end
			tmpFile.close()
	                FileUtils.mv(tmpFile.path, outfile)
			end
		else
			bams = Hash.new
		        $ARGS['bams'].each do |bam|
		        next if fileDoesNotCheckout(bam, 'bam')
        		bams[File.basename(bam, '.bam')]=bam
			end
			bedFile = createBedFile(outfile)
			@samples.each do |sampleName, vcfFile|
				bamFile = bams[sampleName]
				sample = Sample.new(sampleName, vcfFile)
				sample.generatePileup(bamFile, bedFile, $ARGS['reference'])
				tmpFile = Tempfile.new('tmp')
				puts "Processing #{sample.name}"
				File.open(outfile,"r").each_line do |line|
					if line =~ /^#/
					tmpFile.puts(line)
					else
					var = VcfLine.new(line)
					#tmpFile.puts("#{line.strip}\t#{sample.vcf.vcf[var.uniqPos].genotypeInfo}") if !sample.vcf.vcf[var.uniqPos].nil?
					begin
						tmpFile.puts("#{line.strip}\t#{sample.vcf.vcf[var.uniqPos].genotypeInfo}")
					rescue
						begin
							if ifSNP(var.refBase, var.altBase)
							tmpFile.puts("#{line.strip}\t#{sample.pileup.pileup[var.pos].genotypeInfo('SNP')}")
							else
                                                        tmpFile.puts("#{line.strip}\t#{sample.pileup.pileup[var.pos].genotypeInfo('INDEL')}")
							end
						rescue
							tmpFile.puts("#{line.strip}\t./.:0:0:0:.:.")
						end
					end
					end
				end
			tmpFile.close()
	                FileUtils.mv(tmpFile.path, outfile)
			end
		end
	end
	end
					

	#creates INFO column in the final multi-sample VCF
	def generateInfoField(outFile)
		tFile = Tempfile.new('tmp')
		puts tFile.path
		File.open(outFile,"r").each_line do |line|
                	if line =~ /^#/
                        	tFile.puts(line)
                        else
				totalDepth = 0
		                totalSample = 0
				line = line.strip.split("\t")
				(9..line.length-1).each do |i|
					depth = line[i].split(':')[3]
					next if line[i] == './.:.:.:.:.:.' or line[i] == './.:0:0:0:.:.'
					totalSample += 1
					next if depth == '.' or depth == '0'
					totalDepth += depth.to_i
				end
				infoField = "NS=#{totalSample};DP=#{totalDepth}"
				tFile.puts("#{line[0..6].join("\t")}\t#{infoField}\t#{line[8..line.length-1].join("\t")}")
			end
		end
		tFile.close()
		FileUtils.mv(tFile.path, outFile)
	end


	# collapses altBase
	def collapseVariants(outFile)
		tfile = Tempfile.new('tmp')
		file = File.open(outFile, 'r')
		prevLine = ''
		while (currentLine=file.gets)
			if currentLine =~ /^#/
				tfile.puts(currentLine)
			else
				if prevLine == ''
					prevLine = currentLine
				else
					prevObj = VcfLine.new(prevLine)
					currentObj = VcfLine.new(currentLine)
					#if the chr and coor matches previous line then they need to collapsed
					if prevObj.chr == currentObj.chr and prevObj.coor == currentObj.coor
						#update the current line with alt and ref allele info from previous line
						currentObj.update(prevObj)
						currentGenotypes=currentObj.sampleInfoCols()
						prevGenotypes=prevObj.sampleInfoCols()
						#make two bins puts genotypes you want to change in one and don't inthe other
						genoOfInterest={change:{}, noChange:{}}
						#genotypes in the current line need to be changed so add them to the change bin
						currentGenotypes.each do |x|
							if x.split(':')[0] =~ /((\d)+\/\.?)|((\.)?\/(\d))|((\d)+\/(\d)+)/
								genoOfInterest[:change].store(x,currentGenotypes.index(x))
							else
								next
							end
						end
						#genotypes from the previous line dont change so add them to noChange bin
						prevGenotypes.each do |y|
							#if the genotype feild looks like 1/1,1/0,0/1,1/.,./1 then add it to the bin
							if y.split(':')[0] =~ /((\d)+\/\.?)|((\.)?\/(\d))|((\d)+\/(\d)+)/
								genoOfInterest[:noChange].store(prevGenotypes.index(y),y)
							else
								next
							end
						end
						#this method will update genotypes in vcfObj
						currentObj.updateSampleInfo(genoOfInterest)
						pline = "#{currentObj.chr}\t#{currentObj.coor}\t#{currentObj.id}\t#{currentObj.refBase}\t#{currentObj.altBase}\t#{currentObj.qual}\t#{currentObj.filter}\t#{currentObj.info}\t#{currentObj.format}\t#{currentObj.sampleInfo.join("\t")}"
						prevLine=pline
					else
						tfile.puts(prevLine)
						prevLine = currentLine
					end
				end
			end
		end
		tfile.puts(prevLine)
		tfile.close()
		FileUtils.mv(tfile.path, outFile)
	end

	def collapseComplexCases(outFile)
		tfile = Tempfile.new('tmp')
    file = File.open(outFile, 'r')
    while (currentLine=file.gets)
      if currentLine =~ /^#/
        tfile.puts(currentLine)
			else
				#checking to see if there are multiple ref alleles
				if currentLine.split("\t")[3].split(',').length > 1
					#ref.zip(alt).map(insORdel)=>[ref{tab}alt{tab}INS]
					ref_alt_zipd = currentLine.split("\t")[3].split(',').zip(currentLine.split("\t")[4].split(',')).map {|ref,alt| "#{ref}\t#{alt}\t#{insORdel(ref,alt)}"}
					#get me the largest ref allele
					bigRef=currentLine.split("\t")[3].split(',').inject do |x,y| x.length > y.length ? x:y end
					#container for new modified alleles
					newAltAlleles=[]
					ref_alt_zipd.each do |allele|
						allele=allele.split("\t")
						if allele[2]=='INS'
							#if its an insertion the compare the altallele to big ref allele and stick the ins bases after the first bigRef base.
							newAllele="#{bigRef[0]}#{allele[1][1,allele[1].length]}#{bigRef[1,bigRef.length]}"
							newAltAlleles.push(newAllele)
						elsif allele[2]=='DEL'
							#if its a del then if is the bigReg then add altAllele to container if not then find the del bases in bigRef and substitute
							if allele[0]==bigRef
								newAltAlleles.push(allele[1])
							else
								newAllele=bigRef.sub(allele[0][1,allele[0].length],'')
								newAltAlleles.push(newAllele)
							end
						elsif allele[2]=='SNP'
							if allele[0]==bigRef
								newAltAlleles.push(allele[1])
							else
								puts "SNP error in collapseComplexCases #{allele.join(',')}"
								Process.exit(0)
							end
						else
							next
						end
					end
					currentObj=VcfLine.new(currentLine)
					pline = "#{currentObj.chr}\t#{currentObj.coor}\t#{currentObj.id}\t#{bigRef}\t#{newAltAlleles.join(",")}\t#{currentObj.qual}\t#{currentObj.filter}\t#{currentObj.info}\t#{currentObj.format}\t#{currentObj.sampleInfoCols.join("\t")}"
					tfile.puts(pline)
				else
					tfile.puts(currentLine)
				end
			end
		end
    tfile.close()
    FileUtils.mv(tfile.path, outFile)
	end


	# creates a bed file with list of variant positions 			
	def createBedFile(vcfFile)
		tfile = Tempfile.new('tmp')
		puts tfile.path
		`cut -f1,2 #{vcfFile} | grep -v '^#' >#{tfile.path}`
		return tfile.path
	end

	def insORdel(refAllele, altAllele)
		if refAllele.length > altAllele.length
			return "DEL"
		elsif refAllele.length < altAllele.length
			return "INS"
		else
			return 'SNP'
		end
	end

	def fileDoesNotCheckout(file, fileType)
                if File.exist?(file) and File.fnmatch("*.#{fileType}",file)
                        return false
                else
                        raise "Either #{file} does not exist or the file does not have proper .#{fileType} extension"
                        return true
                end
        end


	def ifSNP(refAllele, altAllele)
                if refAllele.length==altAllele.length
                        return true
                else
                        return false
                end
        end

	private :createBedFile, :insORdel, :fileDoesNotCheckout, :ifSNP

	def self.usage
		puts "USAGE:\n\truby vcfPrinter.rb \n\t -i \"*.vcf\" \n\t -o outputfile \n\t -b \"*.bam\" \n\t -r reference.fasta \n\t -l \"*.pileup\" \n\t -p <to skip over non PASS variants> \n\t -n <This flag will lead to no pileup generated info in VCF file> \n"
		puts "NOTE:\n File naming convention:\n\t [sample_name].vcf <.vcf file> \n\t [sample_name].bam <.bam file> \n\t [sample_name].pileup <.pileup file>"
	end
	

	def self.processArgs()
		if ARGV.length < 4
			puts usage()
			Process.exit(0)
		else
		opts = GetoptLong.new(
		["--vcfFiles","-i",GetoptLong::REQUIRED_ARGUMENT],
		["--out","-o",GetoptLong::REQUIRED_ARGUMENT],
		["--bams","-b",GetoptLong::REQUIRED_ARGUMENT],
		["--reference","-r",GetoptLong::REQUIRED_ARGUMENT],
		["--pass","-p",GetoptLong::NO_ARGUMENT],
		["--pileups","-l",GetoptLong::REQUIRED_ARGUMENT],
		["--nopileup","-n",GetoptLong::NO_ARGUMENT],
		["--usage","-h",GetoptLong::NO_ARGUMENT]
		)
		$ARGS = {}
		$ARGS['pass']=false
		$ARGS['noPileup']=false
		$ARGS['hasPileup']=false
		begin
			opts.each do |opt, arg|
				case opt
					when "--vcfFiles"
						$ARGS['vcf_files'] = Dir.glob(arg) 
					when "--out"
						$ARGS['out_file'] = arg
					when "--bams"
						$ARGS['bams'] = Dir.glob(arg)
					when "--reference"
						$ARGS['reference'] = arg
					when "--pass"
						$ARGS['pass'] = true
					when "--nopileup"
						$ARGS['noPileup'] = true
					when "--pileups"
						$ARGS['pileups'] = Dir.glob(arg)
						$ARGS['hasPileup'] = true
					when "--usage"
				        	puts usage()
						Process.exit(0)
					end
			end
		return $ARGS
		rescue
			VcfPrinter.usage()
			Process.exit(0)
		end
		end	
	end

end

if __FILE__ == $0
	VcfPrinter.processArgs()
	#siteFileObj = MakeSiteFile($ARGS['vcf_files'], $ARGS['out_file'], $ARGS['pass'])
	tmpOutFile = Tempfile.new('vcfjobsFinalOut', '/space1/tmp')
	vcfPrintObj = VcfPrinter.new($ARGS['vcf_files'], tmpOutFile.path)
	vcfPrintObj.print(tmpOutFile.path)
	vcfPrintObj.collapseVariants(tmpOutFile.path)
	vcfPrintObj.generateInfoField(tmpOutFile.path)
	vcfPrintObj.collapseComplexCases(tmpOutFile.path)
	FileUtils.mv(tmpOutFile.path, $ARGS['out_file'])
	FileUtils.chmod(0644, $ARGS['out_file'])
	puts 'Done!'
end
